# Supplementary material for: {2-[(2-Bromo-5-meth­oxy­benzyl­idene)amino]-4,5,6,7-tetra­hydro­benzo[b]thiophen-3-yl}(phen­yl)methanone
Source: Acta Crystallogr Sect E Struct Rep Online. 2014 Apr 18;70(Pt 5):o581–2. doi: 10.1107/S1600536814008290 (PMC4011278; doi:10.1107/S1600536814008290)
Supplement: Supplementary file 1 [file e-70-0o581-sup1.cif]

##############################################################################
#                                                                            #
# This CIF contains the data in a paper accepted for publication in          #
# Acta Crystallographica Section E. It conforms to the requirements of       #
# Notes for Authors for Acta Crystallographica Section E, and has been       #
# peer reviewed under the auspices of the IUCr Commission on Journals.       #
#                                                                            #
# Full details of the Crystallographic Information File format               #
# are given in the paper "The Crystallographic Information File (CIF):       #
# a New Standard Archive File for Crystallography" by S. R. Hall, F. H.      #
# Allen and I. D. Brown [Acta Cryst. (1991), A47, 655-685].                  #
#                                                                            #
# The current version of the core CIF dictionary is obtainable from          #
# ftp://ftp.iucr.org/pub/cif_core.dic.                                       #
#                                                                            #
# Software is freely available for graphical display of the structure(s)     #
# in this CIF. For information consult the CIF software page                 #
# http://www.iucr.org/resources/cif/software.                                #
#                                                                            #
# This file may be used for bona fide research purposes within the           #
# scientific community so long as proper attribution is given to the journal # 
# article from which it was obtained.                                        #
#                                                                            #
##############################################################################
data_I
_audit_creation_method
;
  Olex2 1.2
  (compiled Apr 23 2013 17:54:37, GUI svn.r4466)
;
_journal_date_recd_electronic     2014-04-03
_journal_date_accepted     2014-04-12
_journal_name_full     'Acta Crystallographica, Section E'
_journal_year     2014
_journal_volume     70
_journal_issue      5
_journal_page_first     o581
_journal_page_last     o582
_journal_paper_category     QO
_journal_paper_doi     10.1107/S1600536814008290
_journal_coeditor_code     SU2721
_publ_contact_author_name     'Jasinski, Jerry P.'
_publ_contact_author_address
;
Department of Chemistry
Keene State College
229 Main Street
Keene, New Hampshire 03435, USA
;
_publ_contact_author_email     jjasinski@keene.edu
_publ_contact_author_fax     ?
_publ_contact_author_phone     '603 358-2563'
_publ_section_title
;\
{2-[(2-Bromo-5-methoxybenzylidene)amino]-4,5,6,7-tetrahydrobenzo[<i>b</i>]\
thiophen-3-yl}(phenyl)methanone
;
loop_
    _publ_author_name
    _publ_author_address
    'Kaur, Manpreet'
;
Department of Studies in Chemistry
University of Mysore
Manasagangotri, Mysore 570 006, India
;
    'Jasinski, Jerry P.'
;
Department of Chemistry
Keene State College
229 Main Street
Keene, NH 03435-2001, USA
;
    'Yamuna, Thammarse S.'
;
Department of Studies in Chemistry
University of Mysore
Manasagangotri, Mysore 570 006, India
;
    'Yathirajan, H. S.'
;
Department of Studies in Chemistry
University of Mysore
Manasagangotri, Mysore 570 006, India
;
    'Byrappa, K.'
;
Materials Science Center,
University of Mysore,
Vijyana Bhavan Building,
Manasagangothri, Mysore 570 006, India
;
_database_code_depnum_ccdc_archive     'CCDC 997010'
_chemical_name_systematic
;\
{2-[(2-Bromo-5-methoxybenzylidene)amino]-4,5,6,7-\
tetrahydrobenzo[<i>b</i>]thiophen-3-yl}(phenyl)methanone
;
_chemical_name_common
;\
{2-[(2-Bromo-5-methoxybenzylidene)amino]-4,5,6,7-\
tetrahydrobenzo[<i>b</i>]thiophen-3-yl}(phenyl)methanone
;
_chemical_formula_moiety     'C23 H20 Br N O2 S'
_chemical_formula_sum     'C23 H20 Br N O2 S'
_chemical_formula_iupac     'C23 H20 Br N O2 S'
_chemical_formula_weight     454.37
_chemical_melting_point     ?
_shelx_space_group_comment
;
The symmetry employed for this shelxl refinement is uniquely defined
by the following loop, which should always be used as a source of
symmetry information in preference to the above space-group names.
They are only intended as comments.
;
_space_group_crystal_system     monoclinic
_space_group_name_H-M_alt     'P 21/n'
_space_group_name_Hall     '-P 2yn'
loop_
    _space_group_symop_operation_xyz
    'x, y, z'
    '-x+1/2, y+1/2, -z+1/2'
    '-x, -y, -z'
    'x-1/2, -y-1/2, z-1/2'
_cell_length_a     8.84813(17)
_cell_length_b     12.5563(2)
_cell_length_c     18.4384(4)
_cell_angle_alpha     90
_cell_angle_beta     102.363(2)
_cell_angle_gamma     90
_cell_volume     2001.00(7)
_cell_formula_units_Z     4
_cell_measurement_reflns_used     5917
_cell_measurement_theta_min     4.2590
_cell_measurement_theta_max     71.4240
_cell_measurement_temperature     173(2)
_exptl_crystal_description     irregular
_exptl_crystal_colour     yellow
_exptl_crystal_size_max     0.26
_exptl_crystal_size_mid     0.22
_exptl_crystal_size_min     0.14
_exptl_crystal_density_diffrn     1.508
_exptl_crystal_density_meas     ?
_exptl_crystal_density_method     ?
_exptl_crystal_F_000     928
_exptl_absorpt_coefficient_mu     3.924
_exptl_absorpt_correction_type     multi-scan
_exptl_absorpt_process_details
;
(CrysAlis PRO and CrysAlis RED; Agilent, 2012)
;
_shelx_estimated_absorpt_T_min     ?
_shelx_estimated_absorpt_T_max     ?
_exptl_absorpt_correction_T_min     0.72463
_exptl_absorpt_correction_T_max     1.00000
_exptl_special_details     ?
_diffrn_ambient_temperature     173.15
_diffrn_radiation_type     CuK\a
_diffrn_radiation_wavelength     1.54184
_diffrn_measurement_device_type     'Agilent Eos Gemini'
_diffrn_measurement_method     '\w scans'
_diffrn_detector_area_resol_mean     ?
_diffrn_reflns_number     12404
_diffrn_reflns_av_R_equivalents     0.0336
_diffrn_reflns_theta_min     4.292
_diffrn_reflns_theta_max     71.329
_diffrn_reflns_theta_full     67.684
_diffrn_measured_fraction_theta_max     0.991
_diffrn_measured_fraction_theta_full     0.999
_diffrn_reflns_limit_h_min     -10
_diffrn_reflns_limit_h_max     10
_diffrn_reflns_limit_k_min     -15
_diffrn_reflns_limit_k_max     13
_diffrn_reflns_limit_l_min     -22
_diffrn_reflns_limit_l_max     22
_diffrn_standards_number     0
_refine_special_details     ?
_reflns_number_total     3853
_reflns_number_gt     3440
_reflns_threshold_expression     I>2\s(I)
_refine_ls_structure_factor_coef     Fsqd
_refine_ls_matrix_type     full
_refine_ls_R_factor_all     0.0356
_refine_ls_R_factor_gt     0.0315
_refine_ls_wR_factor_gt     0.0833
_refine_ls_wR_factor_ref     0.0866
_refine_ls_goodness_of_fit_ref     1.051
_refine_ls_restrained_S_all     1.051
_refine_ls_number_reflns     3853
_refine_ls_number_parameters     273
_refine_ls_number_restraints     0
_refine_ls_hydrogen_treatment     constr
_refine_ls_weighting_scheme     calc
_refine_ls_weighting_details
;
 w=1/[\s^2^(Fo^2^)+(0.0539P)^2^+0.1502P]
 where P=(Fo^2^+2Fc^2^)/3
;
_atom_sites_solution_hydrogens     geom
_atom_sites_solution_primary     ?
_atom_sites_solution_secondary     ?
_refine_ls_shift/su_max     0.000
_refine_ls_shift/su_mean     0.000
_refine_diff_density_max     0.556
_refine_diff_density_min     -0.313
_refine_ls_extinction_method     none
_refine_ls_extinction_coef     .
loop_
    _atom_type_symbol
    _atom_type_description
    _atom_type_scat_dispersion_real
    _atom_type_scat_dispersion_imag
    _atom_type_scat_source
    'C' 'C' 0.0181 0.0091
                         'International Tables Vol C Tables 4.2.6.8 and 6.1.1.4'
    'H' 'H' 0.0000 0.0000
                         'International Tables Vol C Tables 4.2.6.8 and 6.1.1.4'
    'Br' 'Br' -0.6763 1.2805
                         'International Tables Vol C Tables 4.2.6.8 and 6.1.1.4'
    'N' 'N' 0.0311 0.0180
                         'International Tables Vol C Tables 4.2.6.8 and 6.1.1.4'
    'O' 'O' 0.0492 0.0322
                         'International Tables Vol C Tables 4.2.6.8 and 6.1.1.4'
    'S' 'S' 0.3331 0.5567
                         'International Tables Vol C Tables 4.2.6.8 and 6.1.1.4'
_computing_data_collection     'CrysAlis PRO (Agilent, 2012)'
_computing_cell_refinement     'CrysAlis PRO (Agilent, 2012)'
_computing_data_reduction     'CrysAlis RED (Agilent, 2012)'
_computing_structure_solution     'SUPERFLIP (Palatinus & Chapuis, 2007)'
_computing_structure_refinement     'SHELXL2012 (Sheldrick, 2008)'
_computing_molecular_graphics
                  'PLATON (Spek, 2009) and Mercury (Macrae <i>et al.</i>, 2008)'
_computing_publication_material
                 'OLEX2 (Dolomanov <i>et al.</i>, 2009) and PLATON (Spek, 2009)'
loop_
    _atom_site_type_symbol
    _atom_site_label
    _atom_site_fract_x
    _atom_site_fract_y
    _atom_site_fract_z
    _atom_site_U_iso_or_equiv
    _atom_site_adp_type
    _atom_site_calc_flag
    _atom_site_occupancy
    _atom_site_disorder_assembly
    _atom_site_disorder_group
    Br Br1 0.09686(3) 0.02458(2) 0.60828(2) 0.03755(10) Uani d 1 . .
    S S1 0.37522(6) -0.13254(4) 0.41239(3) 0.02972(12) Uani d 1 . .
    O O1 0.3841(2) 0.10568(12) 0.20797(8) 0.0407(4) Uani d 1 . .
    O O2 0.17717(19) 0.45920(12) 0.48309(10) 0.0405(4) Uani d 1 . .
    N N1 0.31360(18) 0.08489(13) 0.41394(9) 0.0273(3) Uani d 1 . .
    C C1 0.4306(2) 0.10714(15) 0.27533(11) 0.0277(4) Uani d 1 . .
    C C2 0.4297(2) 0.00672(15) 0.31824(11) 0.0252(4) Uani d 1 . .
    C C3 0.4776(2) -0.09409(15) 0.29439(10) 0.0260(4) Uani d 1 . .
    C C4 0.5456(2) -0.11311(16) 0.22707(12) 0.0326(4) Uani d 1 . .
    H H4AA 0.4632 -0.1074 0.1815 0.039 Uiso calc 0.580(11) A 1
    H H4AB 0.6246 -0.0581 0.2247 0.039 Uiso calc 0.580(11) A 1
    H H4BC 0.6560 -0.0922 0.2382 0.039 Uiso calc 0.420(11) A 2
    H H4BD 0.4906 -0.0689 0.1852 0.039 Uiso calc 0.420(11) A 2
    C C5A 0.6185(8) -0.2219(3) 0.2307(3) 0.0388(14) Uani d 0.580(11) A 1
    H H5AA 0.7174 -0.2213 0.2680 0.047 Uiso calc 0.580(11) A 1
    H H5AB 0.6418 -0.2394 0.1819 0.047 Uiso calc 0.580(11) A 1
    C C6A 0.5129(10) -0.3069(3) 0.2513(3) 0.0427(14) Uani d 0.580(11) A 1
    H H6AA 0.5568 -0.3783 0.2462 0.051 Uiso calc 0.580(11) A 1
    H H6AB 0.4100 -0.3028 0.2173 0.051 Uiso calc 0.580(11) A 1
    C C5B 0.5303(11) -0.2343(5) 0.2047(4) 0.0386(18) Uani d 0.420(11) A 2
    H H5BA 0.4198 -0.2524 0.1865 0.046 Uiso calc 0.420(11) A 2
    H H5BB 0.5848 -0.2476 0.1639 0.046 Uiso calc 0.420(11) A 2
    C C6B 0.5977(12) -0.3033(5) 0.2695(4) 0.0411(17) Uani d 0.420(11) A 2
    H H6BA 0.7060 -0.2820 0.2904 0.049 Uiso calc 0.420(11) A 2
    H H6BB 0.5974 -0.3786 0.2536 0.049 Uiso calc 0.420(11) A 2
    C C7 0.4959(3) -0.29043(15) 0.33123(12) 0.0353(4) Uani d 1 . .
    H H7AA 0.4128 -0.3367 0.3419 0.042 Uiso calc 0.580(11) A 1
    H H7AB 0.5938 -0.3089 0.3662 0.042 Uiso calc 0.580(11) A 1
    H H7BC 0.3994 -0.3322 0.3165 0.042 Uiso calc 0.420(11) A 2
    H H7BD 0.5543 -0.3186 0.3793 0.042 Uiso calc 0.420(11) A 2
    C C8 0.4568(2) -0.17526(15) 0.34010(11) 0.0269(4) Uani d 1 . .
    C C9 0.3723(2) -0.00049(15) 0.38167(11) 0.0255(4) Uani d 1 . .
    C C10 0.4899(2) 0.20856(15) 0.31299(10) 0.0267(4) Uani d 1 . .
    C C11 0.5983(2) 0.20984(17) 0.38015(12) 0.0346(4) Uani d 1 . .
    H H11 0.6293 0.1451 0.4057 0.041 Uiso calc 1 . .
    C C12 0.6606(3) 0.3059(2) 0.40951(14) 0.0441(5) Uani d 1 . .
    H H12 0.7362 0.3069 0.4547 0.053 Uiso calc 1 . .
    C C13 0.6125(3) 0.40071(19) 0.37281(15) 0.0483(6) Uani d 1 . .
    H H13 0.6558 0.4664 0.3928 0.058 Uiso calc 1 . .
    C C14 0.5021(3) 0.39969(18) 0.30749(14) 0.0444(5) Uani d 1 . .
    H H14 0.4674 0.4647 0.2832 0.053 Uiso calc 1 . .
    C C15 0.4416(3) 0.30354(16) 0.27719(12) 0.0345(4) Uani d 1 . .
    H H15 0.3668 0.3029 0.2318 0.041 Uiso calc 1 . .
    C C16 0.2623(2) 0.07449(15) 0.47319(11) 0.0277(4) Uani d 1 . .
    H H16 0.2647 0.0067 0.4964 0.033 Uiso calc 1 . .
    C C17 0.1995(2) 0.16678(16) 0.50565(11) 0.0281(4) Uani d 1 . .
    C C18 0.1202(2) 0.15806(16) 0.56306(11) 0.0299(4) Uani d 1 . .
    C C19 0.0562(2) 0.24697(18) 0.58977(12) 0.0348(4) Uani d 1 . .
    H H19 -0.0009 0.2392 0.6276 0.042 Uiso calc 1 . .
    C C20 0.0754(2) 0.34625(17) 0.56152(12) 0.0358(5) Uani d 1 . .
    H H20 0.0319 0.4071 0.5799 0.043 Uiso calc 1 . .
    C C21 0.1592(2) 0.35725(16) 0.50552(12) 0.0319(4) Uani d 1 . .
    C C22 0.2189(2) 0.26847(16) 0.47765(11) 0.0299(4) Uani d 1 . .
    H H22 0.2739 0.2763 0.4390 0.036 Uiso calc 1 . .
    C C23 0.2887(3) 0.47572(17) 0.43904(14) 0.0413(5) Uani d 1 . .
    H H23A 0.2536 0.4414 0.3906 0.062 Uiso calc 1 . .
    H H23B 0.3879 0.4449 0.4642 0.062 Uiso calc 1 . .
    H H23C 0.3015 0.5523 0.4320 0.062 Uiso calc 1 . .
loop_
    _atom_site_aniso_label
    _atom_site_aniso_U_11
    _atom_site_aniso_U_22
    _atom_site_aniso_U_33
    _atom_site_aniso_U_12
    _atom_site_aniso_U_13
    _atom_site_aniso_U_23
    Br1 0.04351(15) 0.03807(15) 0.03571(15) -0.00469(8) 0.01879(10) 0.00195(8)
    S1 0.0388(3) 0.0250(2) 0.0288(2) -0.00344(17) 0.0148(2) 0.00060(17)
    O1 0.0647(10) 0.0314(7) 0.0247(7) 0.0017(7) 0.0063(7) -0.0007(6)
    O2 0.0448(9) 0.0312(7) 0.0485(9) 0.0077(6) 0.0168(7) 0.0049(7)
    N1 0.0286(8) 0.0273(8) 0.0282(8) -0.0024(6) 0.0107(6) -0.0035(6)
    C1 0.0306(9) 0.0271(9) 0.0278(10) 0.0021(7) 0.0116(7) 0.0006(7)
    C2 0.0252(9) 0.0253(9) 0.0259(9) -0.0015(7) 0.0075(7) -0.0021(7)
    C3 0.0256(8) 0.0259(9) 0.0270(9) -0.0015(7) 0.0070(7) -0.0027(7)
    C4 0.0370(10) 0.0313(10) 0.0336(11) 0.0019(8) 0.0167(8) -0.0013(8)
    C5A 0.046(3) 0.031(2) 0.046(3) 0.0047(19) 0.027(3) -0.0045(17)
    C6A 0.058(4) 0.028(2) 0.051(3) -0.003(2) 0.030(3) -0.0095(18)
    C5B 0.044(4) 0.038(3) 0.037(3) -0.001(3) 0.016(3) -0.010(2)
    C6B 0.047(4) 0.033(3) 0.047(4) 0.005(3) 0.017(3) -0.011(2)
    C7 0.0453(11) 0.0235(10) 0.0386(11) -0.0014(8) 0.0125(9) -0.0031(8)
    C8 0.0262(9) 0.0260(9) 0.0291(10) -0.0018(7) 0.0073(7) -0.0033(7)
    C9 0.0272(9) 0.0231(8) 0.0278(9) -0.0023(7) 0.0092(7) 0.0002(7)
    C10 0.0308(9) 0.0267(9) 0.0267(9) -0.0021(7) 0.0154(7) -0.0011(7)
    C11 0.0352(10) 0.0351(11) 0.0354(11) -0.0033(8) 0.0119(8) -0.0009(8)
    C12 0.0424(12) 0.0498(14) 0.0425(13) -0.0135(10) 0.0144(10) -0.0113(10)
    C13 0.0623(15) 0.0338(12) 0.0562(15) -0.0214(11) 0.0295(12) -0.0137(11)
    C14 0.0671(15) 0.0253(10) 0.0479(13) -0.0045(10) 0.0279(12) 0.0012(9)
    C15 0.0463(12) 0.0289(10) 0.0323(11) -0.0002(8) 0.0169(9) 0.0023(8)
    C16 0.0282(9) 0.0281(9) 0.0279(9) -0.0009(7) 0.0086(7) -0.0006(7)
    C17 0.0256(9) 0.0311(10) 0.0288(10) 0.0003(7) 0.0085(7) -0.0031(8)
    C18 0.0289(9) 0.0342(10) 0.0286(10) -0.0008(7) 0.0107(8) 0.0012(8)
    C19 0.0290(9) 0.0471(12) 0.0318(10) 0.0034(8) 0.0140(8) -0.0043(9)
    C20 0.0329(10) 0.0377(11) 0.0387(11) 0.0095(8) 0.0123(9) -0.0047(9)
    C21 0.0297(9) 0.0304(10) 0.0352(11) 0.0042(7) 0.0061(8) 0.0004(8)
    C22 0.0291(9) 0.0356(10) 0.0270(9) 0.0015(7) 0.0105(8) -0.0007(8)
    C23 0.0443(12) 0.0361(12) 0.0447(13) -0.0001(9) 0.0121(10) 0.0061(9)
_geom_special_details
;
 All esds (except the esd in the dihedral angle between two l.s. planes)
 are estimated using the full covariance matrix.  The cell esds are taken
 into account individually in the estimation of esds in distances, angles
 and torsion angles; correlations between esds in cell parameters are only
 used when they are defined by crystal symmetry.  An approximate (isotropic)
 treatment of cell esds is used for estimating esds involving l.s. planes.
;
loop_
    _geom_bond_atom_site_label_1
    _geom_bond_atom_site_label_2
    _geom_bond_site_symmetry_2
    _geom_bond_distance
    _geom_bond_publ_flag
    Br1 C18 . 1.903(2) ?
    S1 C8 . 1.7314(19) ?
    S1 C9 . 1.7506(19) ?
    O1 C1 . 1.222(2) ?
    O2 C21 . 1.365(3) ?
    O2 C23 . 1.421(3) ?
    N1 C9 . 1.380(3) ?
    N1 C16 . 1.277(2) ?
    C1 C2 . 1.489(3) ?
    C1 C10 . 1.491(3) ?
    C2 C3 . 1.433(3) ?
    C2 C9 . 1.374(3) ?
    C3 C4 . 1.510(3) ?
    C3 C8 . 1.360(3) ?
    C4 H4AA . 0.9900 ?
    C4 H4AB . 0.9900 ?
    C4 H4BC . 0.9900 ?
    C4 H4BD . 0.9900 ?
    C4 C5A . 1.506(4) ?
    C4 C5B . 1.575(6) ?
    C5A H5AA . 0.9900 ?
    C5A H5AB . 0.9900 ?
    C5A C6A . 1.519(8) ?
    C6A H6AA . 0.9900 ?
    C6A H6AB . 0.9900 ?
    C6A C7 . 1.526(5) ?
    C5B H5BA . 0.9900 ?
    C5B H5BB . 0.9900 ?
    C5B C6B . 1.494(12) ?
    C6B H6BA . 0.9900 ?
    C6B H6BB . 0.9900 ?
    C6B C7 . 1.603(7) ?
    C7 H7AA . 0.9900 ?
    C7 H7AB . 0.9900 ?
    C7 H7BC . 0.9900 ?
    C7 H7BD . 0.9900 ?
    C7 C8 . 1.504(3) ?
    C10 C11 . 1.395(3) ?
    C10 C15 . 1.386(3) ?
    C11 H11 . 0.9500 ?
    C11 C12 . 1.387(3) ?
    C12 H12 . 0.9500 ?
    C12 C13 . 1.391(4) ?
    C13 H13 . 0.9500 ?
    C13 C14 . 1.379(4) ?
    C14 H14 . 0.9500 ?
    C14 C15 . 1.389(3) ?
    C15 H15 . 0.9500 ?
    C16 H16 . 0.9500 ?
    C16 C17 . 1.467(3) ?
    C17 C18 . 1.394(3) ?
    C17 C22 . 1.402(3) ?
    C18 C19 . 1.389(3) ?
    C19 H19 . 0.9500 ?
    C19 C20 . 1.375(3) ?
    C20 H20 . 0.9500 ?
    C20 C21 . 1.401(3) ?
    C21 C22 . 1.379(3) ?
    C22 H22 . 0.9500 ?
    C23 H23A . 0.9800 ?
    C23 H23B . 0.9800 ?
    C23 H23C . 0.9800 ?
loop_
    _geom_angle_atom_site_label_1
    _geom_angle_atom_site_label_2
    _geom_angle_atom_site_label_3
    _geom_angle_site_symmetry_1
    _geom_angle_site_symmetry_3
    _geom_angle
    _geom_angle_publ_flag
    C8 S1 C9 . . 91.38(9) ?
    C21 O2 C23 . . 116.75(16) ?
    C16 N1 C9 . . 121.68(17) ?
    O1 C1 C2 . . 119.22(18) ?
    O1 C1 C10 . . 119.64(18) ?
    C2 C1 C10 . . 121.13(17) ?
    C3 C2 C1 . . 123.31(17) ?
    C9 C2 C1 . . 123.55(17) ?
    C9 C2 C3 . . 112.97(17) ?
    C2 C3 C4 . . 126.00(17) ?
    C8 C3 C2 . . 112.57(17) ?
    C8 C3 C4 . . 121.43(17) ?
    C3 C4 H4AA . . 109.6 ?
    C3 C4 H4AB . . 109.6 ?
    C3 C4 H4BC . . 109.7 ?
    C3 C4 H4BD . . 109.7 ?
    C3 C4 C5B . . 110.0(3) ?
    H4AA C4 H4AB . . 108.1 ?
    H4BC C4 H4BD . . 108.2 ?
    C5A C4 C3 . . 110.4(2) ?
    C5A C4 H4AA . . 109.6 ?
    C5A C4 H4AB . . 109.6 ?
    C5B C4 H4BC . . 109.7 ?
    C5B C4 H4BD . . 109.7 ?
    C4 C5A H5AA . . 109.3 ?
    C4 C5A H5AB . . 109.3 ?
    C4 C5A C6A . . 111.6(5) ?
    H5AA C5A H5AB . . 108.0 ?
    C6A C5A H5AA . . 109.3 ?
    C6A C5A H5AB . . 109.3 ?
    C5A C6A H6AA . . 109.7 ?
    C5A C6A H6AB . . 109.7 ?
    C5A C6A C7 . . 109.8(5) ?
    H6AA C6A H6AB . . 108.2 ?
    C7 C6A H6AA . . 109.7 ?
    C7 C6A H6AB . . 109.7 ?
    C4 C5B H5BA . . 109.5 ?
    C4 C5B H5BB . . 109.5 ?
    H5BA C5B H5BB . . 108.1 ?
    C6B C5B C4 . . 110.7(6) ?
    C6B C5B H5BA . . 109.5 ?
    C6B C5B H5BB . . 109.5 ?
    C5B C6B H6BA . . 109.9 ?
    C5B C6B H6BB . . 109.9 ?
    C5B C6B C7 . . 108.8(6) ?
    H6BA C6B H6BB . . 108.3 ?
    C7 C6B H6BA . . 109.9 ?
    C7 C6B H6BB . . 109.9 ?
    C6A C7 H7AA . . 110.1 ?
    C6A C7 H7AB . . 110.1 ?
    C6B C7 H7BC . . 109.5 ?
    C6B C7 H7BD . . 109.5 ?
    H7AA C7 H7AB . . 108.4 ?
    H7BC C7 H7BD . . 108.1 ?
    C8 C7 C6A . . 107.9(2) ?
    C8 C7 C6B . . 110.6(3) ?
    C8 C7 H7AA . . 110.1 ?
    C8 C7 H7AB . . 110.1 ?
    C8 C7 H7BC . . 109.5 ?
    C8 C7 H7BD . . 109.5 ?
    C3 C8 S1 . . 112.26(14) ?
    C3 C8 C7 . . 126.05(18) ?
    C7 C8 S1 . . 121.68(15) ?
    N1 C9 S1 . . 125.24(14) ?
    C2 C9 S1 . . 110.80(15) ?
    C2 C9 N1 . . 123.88(18) ?
    C11 C10 C1 . . 122.00(18) ?
    C15 C10 C1 . . 118.12(18) ?
    C15 C10 C11 . . 119.77(19) ?
    C10 C11 H11 . . 120.1 ?
    C12 C11 C10 . . 119.8(2) ?
    C12 C11 H11 . . 120.1 ?
    C11 C12 H12 . . 120.0 ?
    C11 C12 C13 . . 120.0(2) ?
    C13 C12 H12 . . 120.0 ?
    C12 C13 H13 . . 119.9 ?
    C14 C13 C12 . . 120.2(2) ?
    C14 C13 H13 . . 119.9 ?
    C13 C14 H14 . . 120.0 ?
    C13 C14 C15 . . 120.0(2) ?
    C15 C14 H14 . . 120.0 ?
    C10 C15 C14 . . 120.2(2) ?
    C10 C15 H15 . . 119.9 ?
    C14 C15 H15 . . 119.9 ?
    N1 C16 H16 . . 119.9 ?
    N1 C16 C17 . . 120.24(18) ?
    C17 C16 H16 . . 119.9 ?
    C18 C17 C16 . . 122.95(18) ?
    C18 C17 C22 . . 118.20(18) ?
    C22 C17 C16 . . 118.85(17) ?
    C17 C18 Br1 . . 121.43(15) ?
    C19 C18 Br1 . . 117.50(15) ?
    C19 C18 C17 . . 121.06(19) ?
    C18 C19 H19 . . 120.0 ?
    C20 C19 C18 . . 120.08(19) ?
    C20 C19 H19 . . 120.0 ?
    C19 C20 H20 . . 120.1 ?
    C19 C20 C21 . . 119.75(19) ?
    C21 C20 H20 . . 120.1 ?
    O2 C21 C20 . . 115.47(18) ?
    O2 C21 C22 . . 124.50(19) ?
    C22 C21 C20 . . 120.02(19) ?
    C17 C22 H22 . . 119.6 ?
    C21 C22 C17 . . 120.81(18) ?
    C21 C22 H22 . . 119.6 ?
    O2 C23 H23A . . 109.5 ?
    O2 C23 H23B . . 109.5 ?
    O2 C23 H23C . . 109.5 ?
    H23A C23 H23B . . 109.5 ?
    H23A C23 H23C . . 109.5 ?
    H23B C23 H23C . . 109.5 ?
loop_
    _geom_torsion_atom_site_label_1
    _geom_torsion_atom_site_label_2
    _geom_torsion_atom_site_label_3
    _geom_torsion_atom_site_label_4
    _geom_torsion_site_symmetry_1
    _geom_torsion_site_symmetry_2
    _geom_torsion_site_symmetry_3
    _geom_torsion_site_symmetry_4
    _geom_torsion
    _geom_torsion_publ_flag
    Br1 C18 C19 C20 . . . . 177.08(17) ?
    O1 C1 C2 C3 . . . . 42.7(3) ?
    O1 C1 C2 C9 . . . . -132.2(2) ?
    O1 C1 C10 C11 . . . . -153.30(19) ?
    O1 C1 C10 C15 . . . . 22.8(3) ?
    O2 C21 C22 C17 . . . . 177.79(19) ?
    N1 C16 C17 C18 . . . . 169.70(19) ?
    N1 C16 C17 C22 . . . . -9.9(3) ?
    C1 C2 C3 C4 . . . . 4.7(3) ?
    C1 C2 C3 C8 . . . . -175.86(17) ?
    C1 C2 C9 S1 . . . . 174.92(15) ?
    C1 C2 C9 N1 . . . . -2.1(3) ?
    C1 C10 C11 C12 . . . . 174.01(19) ?
    C1 C10 C15 C14 . . . . -175.38(19) ?
    C2 C1 C10 C11 . . . . 25.5(3) ?
    C2 C1 C10 C15 . . . . -158.38(18) ?
    C2 C3 C4 C5A . . . . 165.5(3) ?
    C2 C3 C4 C5B . . . . -160.9(4) ?
    C2 C3 C8 S1 . . . . 1.2(2) ?
    C2 C3 C8 C7 . . . . -179.59(18) ?
    C3 C2 C9 S1 . . . . -0.5(2) ?
    C3 C2 C9 N1 . . . . -177.51(17) ?
    C3 C4 C5A C6A . . . . 46.7(7) ?
    C3 C4 C5B C6B . . . . -53.2(8) ?
    C4 C3 C8 S1 . . . . -179.33(15) ?
    C4 C3 C8 C7 . . . . -0.1(3) ?
    C4 C5A C6A C7 . . . . -67.6(8) ?
    C4 C5B C6B C7 . . . . 65.5(9) ?
    C5A C4 C5B C6B . . . . 43.5(7) ?
    C5A C6A C7 C6B . . . . -51.1(7) ?
    C5A C6A C7 C8 . . . . 49.3(7) ?
    C6A C7 C8 S1 . . . . 161.2(4) ?
    C6A C7 C8 C3 . . . . -17.9(4) ?
    C5B C4 C5A C6A . . . . -48.4(6) ?
    C5B C6B C7 C6A . . . . 46.2(7) ?
    C5B C6B C7 C8 . . . . -43.3(8) ?
    C6B C7 C8 S1 . . . . -169.4(4) ?
    C6B C7 C8 C3 . . . . 11.4(5) ?
    C8 S1 C9 N1 . . . . 177.94(17) ?
    C8 S1 C9 C2 . . . . 0.96(15) ?
    C8 C3 C4 C5A . . . . -13.9(4) ?
    C8 C3 C4 C5B . . . . 19.7(5) ?
    C9 S1 C8 C3 . . . . -1.23(15) ?
    C9 S1 C8 C7 . . . . 179.49(17) ?
    C9 N1 C16 C17 . . . . -179.50(17) ?
    C9 C2 C3 C4 . . . . -179.91(18) ?
    C9 C2 C3 C8 . . . . -0.4(2) ?
    C10 C1 C2 C3 . . . . -136.11(19) ?
    C10 C1 C2 C9 . . . . 48.9(3) ?
    C10 C11 C12 C13 . . . . 1.4(3) ?
    C11 C10 C15 C14 . . . . 0.8(3) ?
    C11 C12 C13 C14 . . . . 0.5(4) ?
    C12 C13 C14 C15 . . . . -1.7(4) ?
    C13 C14 C15 C10 . . . . 1.1(3) ?
    C15 C10 C11 C12 . . . . -2.0(3) ?
    C16 N1 C9 S1 . . . . 3.8(3) ?
    C16 N1 C9 C2 . . . . -179.59(19) ?
    C16 C17 C18 Br1 . . . . 3.6(3) ?
    C16 C17 C18 C19 . . . . -176.87(19) ?
    C16 C17 C22 C21 . . . . 178.74(18) ?
    C17 C18 C19 C20 . . . . -2.4(3) ?
    C18 C17 C22 C21 . . . . -0.9(3) ?
    C18 C19 C20 C21 . . . . 0.2(3) ?
    C19 C20 C21 O2 . . . . -177.5(2) ?
    C19 C20 C21 C22 . . . . 1.6(3) ?
    C20 C21 C22 C17 . . . . -1.3(3) ?
    C22 C17 C18 Br1 . . . . -176.77(14) ?
    C22 C17 C18 C19 . . . . 2.7(3) ?
    C23 O2 C21 C20 . . . . 166.49(19) ?
    C23 O2 C21 C22 . . . . -12.6(3) ?
loop_
    _geom_hbond_atom_site_label_D
    _geom_hbond_atom_site_label_H
    _geom_hbond_atom_site_label_A
    _geom_hbond_site_symmetry_A
    _geom_hbond_distance_DH
    _geom_hbond_distance_HA
    _geom_hbond_distance_DA
    _geom_hbond_angle_DHA
    C20 H20 O2 3_566 0.95 2.58 3.294(3) 132
_iucr_refine_instructions_details
;
TITL I P 1 21/N 1 R 0.03
CELL 1.54184 8.848133 12.556299 18.438437 90 102.3629 90
ZERR 4 0.000173 0.00022 0.000385 0 0.002 0
LATT 1
SYMM 0.5-X,0.5+Y,0.5-Z
SFAC C H Br N O S
UNIT 92 80 4 4 8 4
EQIV $1 1-X,1-Y,1-Z
EQIV $2 -0.5+X,0.5-Y,0.5+Z
EQIV $3 -X,1-Y,1-Z
L.S. 12
PLAN  20
TEMP -100
HTAB C4 O1
HTAB C13 O2_$1
HTAB C19 O1_$2
HTAB C20 O2_$3
BOND $H
CONF
HTAB
MORE -1
fmap 2
acta
OMIT -2 1 6
REM <HKL>E:/Manpreet-new%20600%20files/HSY-662-MK-su2721/HSY-622-MK-su2721/HSY
REM -662.hkl</HKL>
WGHT    0.053900    0.150200
FVAR       2.78097   0.58033
BR1   3    0.096857    0.024579    0.608282    11.00000    0.04351    0.03807 =
         0.03571    0.00195    0.01879   -0.00469
S1    6    0.375216   -0.132545    0.412386    11.00000    0.03877    0.02496 =
         0.02881    0.00060    0.01475   -0.00344
O1    5    0.384075    0.105676    0.207974    11.00000    0.06465    0.03138 =
         0.02469   -0.00067    0.00635    0.00167
O2    5    0.177171    0.459201    0.483089    11.00000    0.04477    0.03125 =
         0.04848    0.00491    0.01677    0.00767
N1    4    0.313603    0.084885    0.413938    11.00000    0.02857    0.02730 =
         0.02822   -0.00346    0.01066   -0.00244
C1    1    0.430589    0.107141    0.275331    11.00000    0.03059    0.02711 =
         0.02781    0.00056    0.01159    0.00208
C2    1    0.429720    0.006722    0.318236    11.00000    0.02522    0.02534 =
         0.02589   -0.00212    0.00751   -0.00149
C3    1    0.477603   -0.094092    0.294392    11.00000    0.02559    0.02588 =
         0.02702   -0.00270    0.00701   -0.00150
C4    1    0.545595   -0.113112    0.227070    11.00000    0.03704    0.03130 =
         0.03356   -0.00125    0.01666    0.00195
PART 1
AFIX  23
H4AA  2    0.463155   -0.107380    0.181529    21.00000   -1.20000
H4AB  2    0.624564   -0.058108    0.224715    21.00000   -1.20000
AFIX  23
PART 0
PART 2
H4BC  2    0.656024   -0.092170    0.238218   -21.00000   -1.20000
H4BD  2    0.490565   -0.068927    0.185194   -21.00000   -1.20000
AFIX   0
PART 0
PART 1
C5A   1    0.618550   -0.221892    0.230738    21.00000    0.04637    0.03122 =
         0.04644   -0.00454    0.02667    0.00470
AFIX  23
H5AA  2    0.717377   -0.221300    0.268034    21.00000   -1.20000
H5AB  2    0.641834   -0.239360    0.181923    21.00000   -1.20000
AFIX   0
C6A   1    0.512924   -0.306856    0.251345    21.00000    0.05762    0.02755 =
         0.05124   -0.00950    0.02999   -0.00273
AFIX  23
H6AA  2    0.556815   -0.378282    0.246173    21.00000   -1.20000
H6AB  2    0.410031   -0.302800    0.217342    21.00000   -1.20000
AFIX   0
PART 0
PART 2
C5B   1    0.530319   -0.234278    0.204664   -21.00000    0.04353    0.03828 =
         0.03726   -0.01020    0.01600   -0.00125
AFIX  23
H5BA  2    0.419799   -0.252387    0.186460   -21.00000   -1.20000
H5BB  2    0.584830   -0.247600    0.163921   -21.00000   -1.20000
AFIX   0
C6B   1    0.597668   -0.303302    0.269538   -21.00000    0.04701    0.03280 =
         0.04653   -0.01057    0.01711    0.00536
AFIX  23
H6BA  2    0.705969   -0.281968    0.290393   -21.00000   -1.20000
H6BB  2    0.597381   -0.378602    0.253590   -21.00000   -1.20000
AFIX   0
PART 0
C7    1    0.495945   -0.290432    0.331233    11.00000    0.04528    0.02354 =
         0.03859   -0.00309    0.01251   -0.00142
PART 1
AFIX  23
H7AA  2    0.412753   -0.336677    0.341931    21.00000   -1.20000
H7AB  2    0.593776   -0.308918    0.366213    21.00000   -1.20000
AFIX  23
PART 0
PART 2
H7BC  2    0.399366   -0.332226    0.316477   -21.00000   -1.20000
H7BD  2    0.554287   -0.318604    0.379262   -21.00000   -1.20000
AFIX   0
PART 0
C8    1    0.456831   -0.175265    0.340100    11.00000    0.02615    0.02601 =
         0.02915   -0.00332    0.00731   -0.00181
C9    1    0.372297   -0.000487    0.381670    11.00000    0.02717    0.02315 =
         0.02780    0.00020    0.00918   -0.00232
C10   1    0.489872    0.208558    0.312993    11.00000    0.03079    0.02672 =
         0.02670   -0.00114    0.01541   -0.00211
C11   1    0.598258    0.209835    0.380146    11.00000    0.03520    0.03510 =
         0.03541   -0.00086    0.01193   -0.00328
AFIX  43
H11   2    0.629302    0.145117    0.405708    11.00000   -1.20000
AFIX   0
C12   1    0.660601    0.305880    0.409508    11.00000    0.04242    0.04981 =
         0.04252   -0.01131    0.01444   -0.01353
AFIX  43
H12   2    0.736155    0.306874    0.454686    11.00000   -1.20000
AFIX   0
C13   1    0.612501    0.400714    0.372809    11.00000    0.06231    0.03382 =
         0.05624   -0.01367    0.02952   -0.02140
AFIX  43
H13   2    0.655847    0.466395    0.392792    11.00000   -1.20000
AFIX   0
C14   1    0.502053    0.399689    0.307487    11.00000    0.06707    0.02529 =
         0.04787    0.00125    0.02788   -0.00451
AFIX  43
H14   2    0.467374    0.464734    0.283228    11.00000   -1.20000
AFIX   0
C15   1    0.441559    0.303541    0.277192    11.00000    0.04626    0.02887 =
         0.03230    0.00231    0.01695   -0.00020
AFIX  43
H15   2    0.366773    0.302876    0.231753    11.00000   -1.20000
AFIX   0
C16   1    0.262267    0.074494    0.473194    11.00000    0.02818    0.02805 =
         0.02794   -0.00057    0.00863   -0.00091
AFIX  43
H16   2    0.264710    0.006745    0.496352    11.00000   -1.20000
AFIX   0
C17   1    0.199521    0.166779    0.505650    11.00000    0.02562    0.03107 =
         0.02876   -0.00313    0.00846    0.00027
C18   1    0.120192    0.158059    0.563060    11.00000    0.02890    0.03424 =
         0.02859    0.00116    0.01071   -0.00080
C19   1    0.056172    0.246971    0.589773    11.00000    0.02903    0.04709 =
         0.03179   -0.00432    0.01399    0.00339
AFIX  43
H19   2   -0.000947    0.239207    0.627606    11.00000   -1.20000
AFIX   0
C20   1    0.075371    0.346246    0.561519    11.00000    0.03290    0.03773 =
         0.03870   -0.00469    0.01226    0.00952
AFIX  43
H20   2    0.031947    0.407122    0.579898    11.00000   -1.20000
AFIX   0
C21   1    0.159220    0.357250    0.505523    11.00000    0.02971    0.03036 =
         0.03519    0.00038    0.00608    0.00417
C22   1    0.218921    0.268472    0.477652    11.00000    0.02907    0.03555 =
         0.02703   -0.00066    0.01054    0.00150
AFIX  43
H22   2    0.273872    0.276344    0.438999    11.00000   -1.20000
AFIX   0
C23   1    0.288697    0.475719    0.439043    11.00000    0.04426    0.03609 =
         0.04468    0.00606    0.01212   -0.00011
AFIX 137
H23A  2    0.253649    0.441382    0.390628    11.00000   -1.50000
H23B  2    0.387871    0.444881    0.464160    11.00000   -1.50000
H23C  2    0.301481    0.552285    0.431966    11.00000   -1.50000
AFIX   0
HKLF 4
REM  I P 1 21/N 1 R 0.03
REM R1 =  0.0315 for    3440 Fo > 4sig(Fo)  and  0.0356 for all    3853 data
REM    273 parameters refined using      0 restraints
END
WGHT      0.0541      0.1445
REM Instructions for potential hydrogen bonds
EQIV $4 -x+1/2, y-1/2, -z+1/2
HTAB C7 O1_$4
HTAB C20 O2_$3
REM Highest difference peak  0.556,  deepest hole -0.313,  1-sigma level  0.063
Q1    1  -0.0131  0.0254  0.6079  11.00000  0.05    0.56
Q2    1   0.2021  0.0155  0.6036  11.00000  0.05    0.53
Q3    1   0.1121  0.0909  0.5869  11.00000  0.05    0.42
Q4    1   0.1265 -0.0361  0.5888  11.00000  0.05    0.40
Q5    1   0.3666 -0.0587  0.3909  11.00000  0.05    0.34
Q6    1   0.2212  0.1233  0.4883  11.00000  0.05    0.32
Q7    1   0.5188 -0.1012  0.2692  11.00000  0.05    0.28
Q8    1   0.5386 -0.3038  0.2981  11.00000  0.05    0.27
Q9    1   0.6780  0.3544  0.3854  11.00000  0.05    0.27
Q10   1   0.2266  0.2170  0.4963  11.00000  0.05    0.27
Q11   1   0.5017 -0.1296  0.3262  11.00000  0.05    0.27
Q12   1   0.2199  0.3167  0.5015  11.00000  0.05    0.27
Q13   1   0.4641  0.1635  0.2968  11.00000  0.05    0.26
Q14   1   0.1684  0.3989  0.4949  11.00000  0.05    0.25
Q15   1   0.4240  0.0581  0.3023  11.00000  0.05    0.25
Q16   1   0.4396 -0.0332  0.2971  11.00000  0.05    0.25
Q17   1   0.2656 -0.1275  0.4192  11.00000  0.05    0.25
Q18   1   0.0907  0.3522  0.5273  11.00000  0.05    0.24
Q19   1   0.1923  0.0656  0.4170  11.00000  0.05    0.24
Q20   1   0.3657  0.0031  0.3348  11.00000  0.05    0.24
REM The information below was added by Olex2.
REM
REM R1 = 0.0315 for 3440 Fo > 4sig(Fo) and 0.0356 for all 12757 data
REM n/a parameters refined using n/a restraints
REM Highest difference peak 0.56, deepest hole -0.31
REM Mean Shift 0, Max Shift 0.000.
REM +++ Tabular Listing of Refinement Information +++
REM R1_all = 0.0356
REM R1_gt = 0.0315
REM wR_ref = 0.0866
REM GOOF = 1.051
REM Shift_max = 0.000
REM Shift_mean = 0
REM Reflections_all = 12757
REM Reflections_gt = 3440
REM Parameters = n/a
REM Hole = -0.31
REM Peak = 0.56
REM Flack = n/a
;
