# Supplementary material for: {2-[(2-Bromo-5-meth­oxy­benzyl­idene)amino]-4,5,6,7-tetra­hydro­benzo[b]thiophen-3-yl}(phen­yl)methanone
Source: Acta Crystallogr Sect E Struct Rep Online. 2014 Apr 18;70(Pt 5):o581–2. doi: 10.1107/S1600536814008290 (PMC4011278; doi:10.1107/S1600536814008290)
Supplement: Supplementary file 2 [file e-70-0o581-Isup2.hkl]

#
# h,k,l, Fc-squared, Fo-squared, sigma(Fo-squared), status flag
#
data_I
_shelx_refln_list_code          4
_shelx_F_calc_maximum      189.23
_exptl_crystal_F_000       928.00
_reflns_d_resolution_high  0.8137

loop_
 _space_group_symop_operation_xyz
 'x, y, z'
 '-x+1/2, y+1/2, -z+1/2'
 '-x, -y, -z'
 'x-1/2, -y-1/2, z-1/2'

_cell_length_a     8.8481
_cell_length_b    12.5563
_cell_length_c    18.4384
_cell_angle_alpha  90.000
_cell_angle_beta  102.363
_cell_angle_gamma  90.000

_shelx_F_squared_multiplier     1.000

loop_
 _refln_index_h
 _refln_index_k
 _refln_index_l
 _refln_F_squared_calc
 _refln_F_squared_meas
 _refln_F_squared_sigma
 _refln_observed_status
   2   0   0      16109.89      15784.03       792.75 o
   4   0   0      10383.28       9638.93       481.66 o
   6   0   0       2233.95       2136.08       101.97 o
   8   0   0        250.66        255.19        31.33 o
  10   0   0        490.33        561.86        36.63 o
   1   1   0        152.64        211.18         7.34 o
   2   1   0      10722.39      10983.08        96.91 o
   3   1   0        260.52        272.25        13.25 o
   4   1   0         65.42         76.23         7.93 o
   5   1   0       2529.80       2383.07        51.61 o
   6   1   0        344.02        333.49        16.69 o
   7   1   0        504.73        533.14        30.43 o
   8   1   0         34.24         23.38         8.17 o
   9   1   0        613.27        661.11        20.32 o
  10   1   0         39.68         38.98         5.90 o
   0   2   0       2629.97       2608.92        29.17 o
   1   2   0       1259.08       1295.92        25.23 o
   2   2   0       1471.56       1673.17        58.95 o
   3   2   0          6.58         17.02         4.62 o
   4   2   0       5258.86       5719.08       112.57 o
   5   2   0        119.83        140.59        15.94 o
   6   2   0       2065.17       1845.83        43.28 o
   7   2   0        106.98        101.45        13.71 o
   8   2   0          0.83          0.75         5.53 o
   9   2   0        286.86        285.74        15.30 o
  10   2   0        257.04        283.92        14.58 o
   1   3   0       9735.28      10039.56       232.74 o
   2   3   0       2035.83       2017.53        42.67 o
   3   3   0        255.82        234.19        19.02 o
   4   3   0        550.17        575.88        25.27 o
   5   3   0       5753.42       5179.28       262.97 o
   6   3   0       1582.98       1486.97        44.88 o
   7   3   0        190.24        167.39        14.20 o
   8   3   0          1.05         -2.29         5.49 o
   9   3   0        403.79        450.21        18.85 o
  10   3   0         49.94         45.09         5.10 o
   0   4   0        870.58        897.03        19.00 o
   1   4   0       3649.19       4042.15        92.97 o
   2   4   0         22.36         22.59         4.69 o
   3   4   0       7915.37       8163.31       107.83 o
   4   4   0          1.66          4.59         5.14 o
   5   4   0        855.23        929.68        37.61 o
   6   4   0       1528.89       1528.57        34.76 o
   7   4   0       1180.19       1211.41        38.06 o
   8   4   0         84.64         79.87         9.11 o
   9   4   0        205.81        235.45        13.66 o
  10   4   0        284.01        305.18        15.16 o
   1   5   0      10057.17      10336.33       150.34 o
   2   5   0          4.81         33.18         4.87 o
   3   5   0       1428.28       1421.36       109.41 o
   4   5   0       1505.24       1478.62        55.11 o
   5   5   0        902.32        818.66        36.52 o
   6   5   0         55.38         55.25         7.23 o
   7   5   0         95.45         88.27        10.89 o
   8   5   0        377.16        375.19        21.33 o
   9   5   0         76.77         65.90         8.30 o
  10   5   0        183.37        197.40        12.94 o
   0   6   0       2374.93       2573.28        48.58 o
   1   6   0        755.68        690.31        20.24 o
   2   6   0         92.05        108.52         9.48 o
   3   6   0       3151.61       3264.72        75.72 o
   4   6   0       3908.74       3800.48       420.86 o
   5   6   0        387.17        373.36        32.48 o
   6   6   0        570.56        587.67        23.49 o
   7   6   0       1032.07        945.21        29.27 o
   8   6   0         12.86          7.40         6.59 o
   9   6   0          2.56          1.08         3.63 o
   1   7   0         89.56        116.42         9.59 o
   2   7   0       6329.81       6413.73       111.54 o
   3   7   0         41.12         52.67         9.92 o
   4   7   0        582.34        493.17        35.50 o
   5   7   0         57.62         76.64         8.59 o
   6   7   0         89.55         96.39        11.64 o
   7   7   0        290.26        315.95        19.72 o
   8   7   0        357.42        363.39        19.25 o
   9   7   0        212.80        202.66        10.32 o
   0   8   0       2499.52       2544.82        69.63 o
   1   8   0         23.86         29.49         4.96 o
   2   8   0        201.82        213.59        15.90 o
   3   8   0       1171.27       1121.82        44.06 o
   4   8   0       2496.22       2326.31        45.54 o
   5   8   0        141.60        132.00        11.59 o
   6   8   0        390.87        383.47        19.11 o
   7   8   0        863.26        811.32        25.96 o
   8   8   0        153.47        155.78        10.17 o
   9   8   0        185.63        192.43        12.78 o
   1   9   0        506.95        531.56        36.41 o
   2   9   0       8647.28       8539.60       105.51 o
   3   9   0        147.92        136.76         9.96 o
   4   9   0        472.22        458.60        18.48 o
   5   9   0         97.45         71.81         7.76 o
   6   9   0        673.17        665.22        24.34 o
   7   9   0          4.53          4.46         3.85 o
   8   9   0        461.12        469.82        15.66 o
   0  10   0       1268.57       1368.49       106.47 o
   1  10   0        116.17        119.77        10.42 o
   2  10   0       1128.31       1205.44        29.25 o
   3  10   0       3525.31       3302.85        65.04 o
   4  10   0        119.70        107.28         9.26 o
   5  10   0        725.41        692.99        26.47 o
   6  10   0          8.86          7.62         4.16 o
   7  10   0         43.96         42.43         6.01 o
   8  10   0         42.61         39.31         7.13 o
   1  11   0         99.68        106.15        11.65 o
   2  11   0        430.22        403.98        17.12 o
   3  11   0        548.74        528.99        19.71 o
   4  11   0          5.51          8.27         3.90 o
   5  11   0         13.58          5.77         3.91 o
   6  11   0        650.01        640.82        24.55 o
   7  11   0        163.24        173.38        10.89 o
   0  12   0        363.65        393.68        39.05 o
   1  12   0       1239.18       1281.13        49.11 o
   2  12   0        103.56         87.49        10.80 o
   3  12   0       1972.83       2052.39        42.01 o
   4  12   0        248.44        238.37        14.08 o
   5  12   0        104.05        104.39        10.67 o
   6  12   0         10.78         14.17         5.16 o
   1  13   0        362.64        367.00        25.44 o
   2  13   0         36.41         31.32        13.70 o
   3  13   0          6.10          3.26         4.65 o
   4  13   0        428.45        411.91        23.43 o
   5  13   0         30.11         35.27         6.71 o
   0  14   0         59.80         77.00        15.65 o
   1  14   0        772.47        838.95        33.81 o
   2  14   0        109.14        102.65        12.04 o
   3  14   0       1010.24       1162.39        35.93 o
   4  14   0          7.30          8.25         4.18 o
   1  15   0        287.62        288.25        26.80 o
   2  15   0        229.41        223.40        13.73 o
  -9   0   1        376.71        380.31        19.96 o
  -7   0   1       4296.98       4563.32       123.61 o
  -5   0   1       1993.54       1829.48       222.29 o
  -3   0   1        729.03        627.82        20.82 o
  -1   0   1        383.76        407.22         7.49 o
   1   0   1        500.87        746.58        54.64 o
   3   0   1       2755.24       2894.54        47.84 o
   5   0   1       1122.35        992.46        35.48 o
   7   0   1         17.95         23.86         9.35 o
   9   0   1        245.29        273.88        20.71 o
 -10   1   1        323.32        348.93        16.78 o
  -9   1   1        130.50        117.68        10.25 o
  -8   1   1          2.97          3.13         5.35 o
  -7   1   1        564.83        549.19        25.00 o
  -6   1   1       6953.12       6268.83       162.91 o
  -5   1   1       1867.09       1880.01        66.59 o
  -4   1   1        228.99        200.81        13.38 o
  -3   1   1         76.05         57.94         7.12 o
  -2   1   1      35806.28      33572.75       138.29 o
  -1   1   1       1463.48       1745.50       121.08 o
   0   1   1      12887.95      12676.16       204.30 o
   1   1   1       4915.26       4894.38       105.65 o
   2   1   1      13623.56      14483.65       351.70 o
   3   1   1       2340.99       2602.90        36.53 o
   4   1   1      10967.88      11066.91       353.05 o
   5   1   1         78.92         74.03         8.07 o
   6   1   1        359.25        325.50        16.67 o
   7   1   1         11.58         19.61         7.58 o
   8   1   1       1467.87       1480.23        62.00 o
   9   1   1        291.47        284.28        20.37 o
  10   1   1        146.38        163.88        14.05 o
 -10   2   1        387.06        386.04        14.61 o
  -9   2   1          0.81         -1.97         4.12 o
  -8   2   1        531.40        534.44        31.38 o
  -7   2   1        232.32        218.86        19.54 o
  -6   2   1       1005.16        951.30        33.61 o
  -5   2   1       2279.01       1994.23        57.74 o
  -4   2   1       2044.55       1880.62        49.25 o
  -3   2   1        800.69        812.08        23.52 o
  -2   2   1        103.81        108.91         7.49 o
  -1   2   1       1308.34       1383.13        21.58 o
   0   2   1       4988.67       4799.77        63.90 o
   1   2   1       4923.12       5479.74        55.09 o
   2   2   1       4814.66       5896.40       703.65 o
   3   2   1        885.73        728.94        23.43 o
   4   2   1        740.26        817.07        25.44 o
   5   2   1       3510.88       3259.51        65.84 o
   6   2   1        752.85        687.20        26.82 o
   7   2   1        477.33        513.02        20.91 o
   8   2   1          9.48         10.26         6.64 o
   9   2   1        225.49        255.67        14.14 o
  10   2   1        134.84        161.66        10.74 o
 -10   3   1         54.94         44.56         5.31 o
  -9   3   1        637.22        664.20        23.21 o
  -8   3   1        675.52        690.42        28.95 o
  -7   3   1         77.91         72.68        11.72 o
  -6   3   1       2207.72       1959.84        57.60 o
  -5   3   1        491.07        459.79        20.94 o
  -4   3   1        113.07        133.93        12.43 o
  -3   3   1        446.38        502.04        19.65 o
  -2   3   1       8039.65       8535.03        81.81 o
  -1   3   1         21.97         35.05         2.91 o
   0   3   1       2259.32       2214.65        39.46 o
   1   3   1       8762.43       9385.01        85.20 o
   2   3   1          0.31          7.38         4.18 o
   3   3   1        589.62        651.27        26.88 o
   4   3   1       4531.97       4743.37       146.73 o
   5   3   1        431.66        420.54        21.84 o
   6   3   1        742.37        672.05        25.52 o
   7   3   1        121.08        117.66        12.04 o
   8   3   1        396.72        391.94        18.85 o
   9   3   1         33.70         29.92         7.34 o
  10   3   1        181.17        191.56        11.17 o
 -10   4   1        435.14        449.19        17.02 o
  -9   4   1        113.51        126.88        10.35 o
  -8   4   1        500.61        495.79        24.69 o
  -7   4   1       1002.28        968.70        33.97 o
  -6   4   1         55.85         93.74        11.93 o
  -5   4   1       2535.92       2298.09        57.85 o
  -4   4   1        625.32        577.02        25.86 o
  -3   4   1       1633.02       1672.52        64.10 o
  -2   4   1       2528.90       2897.06        55.14 o
  -1   4   1      13141.99      13854.94       211.83 o
   0   4   1       2425.77       2493.54        32.30 o
   1   4   1        200.23        217.37        10.47 o
   2   4   1       2502.24       2708.14        46.33 o
   3   4   1       6326.99       6121.82        77.10 o
   4   4   1       1535.38       1596.48        44.65 o
   5   4   1        978.51        921.71        33.11 o
   6   4   1        280.53        276.81        17.61 o
   7   4   1        338.16        312.05        19.77 o
   8   4   1         14.94         10.51         4.60 o
   9   4   1        379.40        402.48        17.15 o
  10   4   1        137.45        147.56        11.48 o
 -10   5   1         72.48         82.91         7.08 o
  -9   5   1         68.48         73.07         8.96 o
  -8   5   1          5.98          3.50         4.82 o
  -7   5   1        136.25        122.35        12.66 o
  -6   5   1       1037.85        945.43        28.64 o
  -5   5   1       1074.55       1004.82        65.98 o
  -4   5   1        654.61        660.95        28.77 o
  -3   5   1       1622.51       1566.73        56.75 o
  -2   5   1       3206.43       3576.93        67.59 o
  -1   5   1        562.49        571.57        14.71 o
   0   5   1       1009.30       1002.45        18.28 o
   1   5   1      15006.67      15312.03       132.88 o
   2   5   1       2949.60       3316.39        77.61 o
   3   5   1        716.34        719.16        45.68 o
   4   5   1       2884.70       2593.08        71.93 o
   5   5   1        434.70        372.73        30.45 o
   6   5   1        742.53        740.49        25.65 o
   7   5   1        832.78        795.06        31.12 o
   8   5   1         91.31         87.04         9.35 o
   9   5   1         12.64         15.01         4.56 o
  -9   6   1          3.07          8.47         3.88 o
  -8   6   1         26.85         30.83         8.54 o
  -7   6   1        413.90        413.91        19.43 o
  -6   6   1       1098.10       1067.40        31.38 o
  -5   6   1        469.02        464.98        35.13 o
  -4   6   1       6207.29       5859.45       116.55 o
  -3   6   1        241.51        359.36        21.55 o
  -2   6   1       1120.98       1292.38        37.03 o
  -1   6   1       1895.85       1838.37        29.76 o
   0   6   1        460.82        387.65        12.16 o
   1   6   1         75.50         86.42         6.77 o
   2   6   1          5.56          9.08         5.22 o
   3   6   1        795.49        674.44        36.81 o
   4   6   1         91.29         76.41        11.07 o
   5   6   1         33.54         33.21         4.60 o
   6   6   1        948.10        904.06        29.01 o
   7   6   1         13.88         14.15         5.15 o
   8   6   1       1299.22       1297.60        37.90 o
   9   6   1        210.72        210.96        11.35 o
  -9   7   1        349.38        365.21        16.67 o
  -8   7   1         33.38         27.31         5.24 o
  -7   7   1        376.56        382.70        23.73 o
  -6   7   1       1284.71       1255.35        46.71 o
  -5   7   1        170.91        142.80        11.68 o
  -4   7   1        439.85        380.79        25.25 o
  -3   7   1       4031.80       3722.43        66.10 o
  -2   7   1       3480.13       3469.58        85.17 o
  -1   7   1        876.29        879.55        24.63 o
   0   7   1       3132.64       3189.57        42.31 o
   1   7   1       6110.20       6266.14        66.99 o
   2   7   1       1135.41       1269.28        41.94 o
   3   7   1       1695.48       1783.27        64.19 o
   4   7   1       3895.37       3292.04        94.55 o
   5   7   1       1042.53        951.83        29.66 o
   6   7   1        203.69        208.41        16.49 o
   7   7   1        846.31        826.07        44.46 o
   8   7   1        719.47        777.05        24.16 o
   9   7   1          7.08          6.85         2.75 o
  -9   8   1         15.08         12.36         3.52 o
  -8   8   1        982.04        987.35        29.51 o
  -7   8   1          4.78          0.90         5.79 o
  -6   8   1         97.04         92.68        11.57 o
  -5   8   1        533.74        501.77        22.02 o
  -4   8   1       1952.56       1835.59        48.86 o
  -3   8   1        135.95        131.99        13.76 o
  -2   8   1       2117.11       1983.13        56.15 o
  -1   8   1          7.08         14.87         4.69 o
   0   8   1       2947.82       2955.45        49.09 o
   1   8   1        337.94        291.87        20.70 o
   2   8   1       3354.26       3101.04        84.11 o
   3   8   1        220.46        210.06        19.89 o
   4   8   1        351.77        349.98        15.86 o
   5   8   1        162.00        161.70        11.22 o
   6   8   1        747.77        768.11        26.86 o
   7   8   1        509.06        481.21        19.98 o
   8   8   1        353.15        360.13        13.47 o
  -8   9   1          8.92         13.22         3.41 o
  -7   9   1         26.11         25.78         4.74 o
  -6   9   1        159.18        154.89        12.23 o
  -5   9   1        611.72        596.12        21.39 o
  -4   9   1        344.99        324.50        14.30 o
  -3   9   1        712.53        679.40        21.83 o
  -2   9   1       1104.66       1066.23        39.67 o
  -1   9   1        141.22        140.52        12.84 o
   0   9   1        108.67        133.18        11.52 o
   1   9   1       2265.41       2103.84        58.96 o
   2   9   1        181.22        188.47        13.21 o
   3   9   1       2158.70       2033.69        49.75 o
   4   9   1        795.33        798.85        24.25 o
   5   9   1         25.14         29.21         5.49 o
   6   9   1         77.49         92.77         8.55 o
   7   9   1        276.72        281.09        13.95 o
   8   9   1         49.54         51.40         6.58 o
  -8  10   1        513.49        534.89        33.74 o
  -7  10   1         11.72         12.51         4.24 o
  -6  10   1        108.96        109.95         9.91 o
  -5  10   1        526.85        519.47        19.67 o
  -4  10   1       2453.71       2292.35        41.53 o
  -3  10   1         23.89         21.29         4.69 o
  -2  10   1       2740.84       2628.61        43.43 o
  -1  10   1       1257.69       1309.68        42.55 o
   0  10   1       1331.65       1397.36        40.66 o
   1  10   1        590.10        637.44        27.70 o
   2  10   1       1992.74       1916.83        41.60 o
   3  10   1        422.71        359.41        18.57 o
   4  10   1         28.57         23.43         6.19 o
   5  10   1         15.57         11.71         6.09 o
   6  10   1       1326.10       1360.05        38.65 o
   7  10   1        111.10        125.32        12.91 o
  -7  11   1          0.26          1.43         4.31 o
  -6  11   1        234.68        226.81        12.61 o
  -5  11   1        832.90        830.79        23.52 o
  -4  11   1        587.44        598.63        20.89 o
  -3  11   1        641.78        643.77        21.85 o
  -2  11   1         57.19         53.20         6.63 o
  -1  11   1        947.94        928.52        33.79 o
   0  11   1         28.97         24.75         8.48 o
   1  11   1        740.95        750.68        37.85 o
   2  11   1        658.34        673.98        29.10 o
   3  11   1        137.04        137.10        11.79 o
   4  11   1        128.11        127.66        11.34 o
   5  11   1        211.21        229.83        16.26 o
   6  11   1          2.88         -1.41         4.77 o
   7  11   1        311.29        337.07        12.94 o
  -6  12   1         89.07         87.37        10.21 o
  -5  12   1         94.14         99.09         8.48 o
  -4  12   1         84.38         72.15         7.01 o
  -3  12   1         39.05         43.60         6.02 o
  -2  12   1         59.18         61.73         7.72 o
  -1  12   1          0.80          2.95         5.55 o
   0  12   1        365.52        372.80        21.51 o
   1  12   1         86.46         86.99        13.29 o
   2  12   1        874.34        866.89        32.25 o
   3  12   1         15.07         17.42         4.92 o
   4  12   1         98.76        110.54        11.63 o
   5  12   1          7.07          7.88         6.61 o
   6  12   1          0.93          3.82         2.51 o
  -5  13   1        282.07        295.74        17.22 o
  -4  13   1          0.11         -0.87         4.09 o
  -3  13   1       1605.45       1695.16        30.43 o
  -2  13   1        380.39        373.79        16.87 o
  -1  13   1          4.37         15.27         8.43 o
   0  13   1         27.65         28.84         8.72 o
   1  13   1       2621.83       2714.98        67.90 o
   2  13   1         10.59         17.45         8.39 o
   3  13   1         56.65         51.98         9.88 o
   4  13   1         46.70         47.81        23.31 o
   5  13   1        543.51        594.26        24.29 o
  -4  14   1          6.04         14.23         7.30 o
  -3  14   1          0.75          4.37        10.12 o
  -2  14   1         29.40         33.37         8.05 o
  -1  14   1        661.33        690.90        34.89 o
   0  14   1        213.25        238.07        18.69 o
   1  14   1        137.19        135.21        16.72 o
   2  14   1        327.23        378.71        22.03 o
   3  14   1        277.70        259.75        17.24 o
   4  14   1         37.35         41.33        12.60 o
  -2  15   1        144.56        167.82        17.65 o
  -1  15   1         26.28         25.09         5.71 o
   0  15   1         48.05         48.74         7.41 o
   1  15   1        697.66        779.95        26.87 o
   2  15   1          3.17          4.35         6.38 o
 -10   0   2        205.73        228.77        16.87 o
  -8   0   2        956.28        932.50        41.18 o
  -6   0   2        379.93        310.66        49.85 o
  -4   0   2       2035.15       2110.94        47.09 o
  -2   0   2        204.91        296.78        15.80 o
   0   0   2        736.15        779.29        18.84 o
   4   0   2      14168.05      13216.09       132.67 o
   6   0   2         89.95         66.57        11.29 o
   8   0   2        529.42        570.19        31.30 o
  10   0   2          4.12         15.44         7.75 o
 -10   1   2         20.70         19.38         3.53 o
  -9   1   2        599.45        569.42        21.74 o
  -8   1   2        165.59        167.20        12.42 o
  -7   1   2       3204.58       3220.56        59.97 o
  -6   1   2        174.83        204.11        17.41 o
  -5   1   2        234.30        262.67        14.36 o
  -4   1   2       1629.33       1696.62        32.15 o
  -3   1   2       4433.20       3996.34       207.41 o
  -2   1   2       8486.59       9483.17        54.98 o
  -1   1   2       2670.32       2840.49        31.41 o
   0   1   2       1189.26       1406.72        14.05 o
   1   1   2        662.18        799.72        18.01 o
   2   1   2      31020.00      32232.39        93.54 o
   3   1   2        258.61        207.59         7.76 o
   4   1   2        163.45        153.94        10.19 o
   5   1   2       1297.83       1180.15        30.97 o
   6   1   2        192.61        163.81        12.06 o
   7   1   2        418.40        429.86        22.31 o
   8   1   2         20.61         16.17         5.96 o
   9   1   2        702.00        771.97        28.04 o
  10   1   2          0.39          0.09         4.17 o
 -10   2   2          1.13          4.85         3.07 o
  -9   2   2          5.37          0.87         3.85 o
  -8   2   2       1362.08       1346.98        49.36 o
  -7   2   2        699.33        629.28        36.65 o
  -6   2   2        847.81        820.25        31.13 o
  -5   2   2        169.20        170.00        17.51 o
  -4   2   2        666.03        644.88        24.48 o
  -3   2   2       3097.38       3403.30        57.94 o
  -2   2   2      17140.34      17418.55        76.15 o
  -1   2   2          3.30         15.95         2.12 o
   0   2   2       4203.33       4468.93        43.40 o
   1   2   2       2331.81       2510.76        30.07 o
   2   2   2      10983.14      10752.30       165.62 o
   3   2   2       1339.14       1412.89        34.00 o
   4   2   2        527.10        448.19        17.18 o
   5   2   2        510.75        483.69        20.19 o
   6   2   2       1005.68        922.85        31.39 o
   7   2   2        236.82        241.30        14.72 o
   8   2   2       1860.84       1810.39        46.34 o
   9   2   2          1.25          3.30         4.58 o
  10   2   2         85.72         92.51         9.15 o
 -10   3   2        398.09        375.47        14.37 o
  -9   3   2         33.90         40.17         6.80 o
  -8   3   2        307.86        314.56        19.73 o
  -7   3   2       1101.98       1047.38        42.87 o
  -6   3   2          0.57         48.04        13.09 o
  -5   3   2        747.09        672.60        34.97 o
  -4   3   2       5189.72       5318.14        78.29 o
  -3   3   2       7662.41       7268.89        99.12 o
  -2   3   2        335.16        343.74        13.71 o
  -1   3   2      14036.87      13546.08        78.65 o
   0   3   2       1622.28       1638.31        28.85 o
   1   3   2       2364.01       2492.55        35.39 o
   2   3   2       2451.56       2589.90        96.69 o
   3   3   2       5112.24       4884.66       161.68 o
   4   3   2       1644.87       1561.49        32.84 o
   5   3   2        831.29        794.90        26.72 o
   6   3   2       1983.07       2017.83        42.41 o
   7   3   2        376.41        386.37        18.61 o
   8   3   2        294.29        336.36        17.43 o
   9   3   2        128.56        149.94        10.87 o
  10   3   2          1.67         11.57         5.26 o
 -10   4   2         25.67         26.86         4.89 o
  -9   4   2        202.59        213.16        13.31 o
  -8   4   2       1281.12       1273.90        43.00 o
  -7   4   2         80.28         76.47        10.20 o
  -6   4   2        468.39        410.03        26.95 o
  -5   4   2       1545.39       1394.26        55.31 o
  -4   4   2       4667.07       4843.16        94.10 o
  -3   4   2        463.87        449.75        16.89 o
  -2   4   2       4101.71       4475.92        66.08 o
  -1   4   2       1830.99       1887.86        21.20 o
   0   4   2        636.72        689.41        15.63 o
   1   4   2         93.04         83.90         4.89 o
   2   4   2       1700.03       1785.84        35.18 o
   3   4   2       2098.76       2355.95        53.25 o
   4   4   2        729.12        650.70        28.22 o
   5   4   2        469.97        417.88        25.57 o
   6   4   2          7.40         18.39         5.78 o
   7   4   2        942.24        941.03        43.87 o
   8   4   2        193.66        207.87        13.78 o
   9   4   2          4.18          9.25         3.79 o
  10   4   2         55.38         61.44        10.32 o
 -10   5   2        145.98        156.10         9.79 o
  -9   5   2         51.08         54.51         8.43 o
  -8   5   2         54.80         53.50         8.67 o
  -7   5   2        825.14        804.70        26.79 o
  -6   5   2       1123.92       1107.95        35.41 o
  -5   5   2         16.07         20.28         8.92 o
  -4   5   2        172.61        171.39        14.91 o
  -3   5   2        683.41        572.35        23.22 o
  -2   5   2       2704.98       3111.69        76.47 o
  -1   5   2       2212.32       2177.54        31.48 o
   0   5   2        222.85        278.06        11.17 o
   1   5   2       5244.36       5541.51        58.66 o
   2   5   2        182.23        168.41        13.50 o
   3   5   2       5291.29       5636.05       103.67 o
   4   5   2          0.05          4.27         5.20 o
   5   5   2          0.33          5.43         7.57 o
   6   5   2        213.19        192.96        11.87 o
   7   5   2        964.22       1008.37        34.96 o
   8   5   2         73.12         68.71         8.38 o
   9   5   2        321.12        344.70        17.24 o
  -9   6   2        758.90        793.55        26.44 o
  -8   6   2        369.53        360.77        25.08 o
  -7   6   2        229.00        225.04        14.47 o
  -6   6   2        764.95        721.45        23.07 o
  -5   6   2       3981.67       3400.09       147.20 o
  -4   6   2        212.00        191.64        20.05 o
  -3   6   2       4800.28       4667.42        83.07 o
  -2   6   2       8507.40       8488.67       163.51 o
  -1   6   2       7929.27       8424.79       101.86 o
   0   6   2       2412.61       2556.00        33.24 o
   1   6   2      15293.38      16230.08       259.42 o
   2   6   2       3067.65       3280.03        76.09 o
   3   6   2        880.97       1057.70        38.04 o
   4   6   2       3420.54       3286.33       108.57 o
   5   6   2       2540.09       2400.78        61.14 o
   6   6   2       1211.51       1264.24        34.33 o
   7   6   2         36.88         34.69         7.37 o
   8   6   2        719.63        773.45        31.68 o
   9   6   2        645.60        649.74        18.98 o
  -9   7   2         45.61         48.37         5.01 o
  -8   7   2          0.29         -3.06         5.24 o
  -7   7   2        337.75        355.01        20.86 o
  -6   7   2       1288.84       1290.51        35.10 o
  -5   7   2        220.10        210.87        12.44 o
  -4   7   2        197.68        166.58        14.50 o
  -3   7   2         11.71         21.23         6.57 o
  -2   7   2        585.56        505.26        25.03 o
  -1   7   2         70.47         65.34         8.19 o
   0   7   2       3372.87       3608.01        51.63 o
   1   7   2          0.40          1.49         4.45 o
   2   7   2       1311.39       1308.64        72.57 o
   3   7   2        113.71        123.79        21.81 o
   4   7   2       1110.64       1034.44        43.57 o
   5   7   2          7.16         10.32         5.16 o
   6   7   2        887.08        874.26        34.25 o
   7   7   2        395.30        345.32        17.41 o
   8   7   2          8.47          8.86         4.48 o
   9   7   2        107.75        122.11         8.80 o
  -9   8   2        152.68        145.35         8.12 o
  -8   8   2          0.71          8.81         4.17 o
  -7   8   2         16.59         15.65         5.38 o
  -6   8   2        673.63        680.52        25.78 o
  -5   8   2       2842.44       2726.03        59.76 o
  -4   8   2         41.06         48.27         7.08 o
  -3   8   2       1030.73        932.28        49.32 o
  -2   8   2       4450.39       4282.35       116.69 o
  -1   8   2       1185.84       1122.61        52.96 o
   0   8   2         46.95         40.94         6.90 o
   1   8   2       1121.51        978.16        38.24 o
   2   8   2       2008.27       1992.56        70.36 o
   3   8   2         31.73         48.25        16.58 o
   4   8   2        441.39        417.33        17.40 o
   5   8   2       1288.81       1164.13        33.26 o
   6   8   2        754.33        706.03        25.81 o
   7   8   2        288.86        279.28        15.16 o
   8   8   2        232.37        226.81        15.71 o
  -8   9   2        143.05        144.31         9.15 o
  -7   9   2         31.62         29.47         4.91 o
  -6   9   2        706.18        684.11        22.11 o
  -5   9   2          0.10          0.82         3.56 o
  -4   9   2       3328.24       3127.73        53.47 o
  -3   9   2          1.70          4.19         2.85 o
  -2   9   2        169.21        160.52        16.76 o
  -1   9   2        214.80        211.49        18.88 o
   0   9   2       8931.62       8465.04       155.26 o
   1   9   2        675.28        679.17        33.90 o
   2   9   2       2258.32       2299.40        62.41 o
   3   9   2         54.83         47.86         6.83 o
   4   9   2       3385.41       3153.89        55.34 o
   5   9   2        346.14        344.89        21.03 o
   6   9   2        977.90        992.91        34.23 o
   7   9   2          2.28          2.20         7.28 o
   8   9   2         61.20         74.54         7.46 o
  -8  10   2         43.68         38.64         7.32 o
  -7  10   2        116.88        112.27         8.95 o
  -6  10   2        109.16         97.42         9.18 o
  -5  10   2        529.50        538.97        20.10 o
  -4  10   2         13.36         27.29         5.84 o
  -3  10   2        239.86        219.88        12.90 o
  -2  10   2       1612.31       1744.39        39.46 o
  -1  10   2       6011.74       5746.82        87.51 o
   0  10   2       4414.11       4644.34        64.07 o
   1  10   2         34.09         31.05         4.87 o
   2  10   2         69.80         53.05         8.51 o
   3  10   2        412.17        411.65        20.73 o
   4  10   2         55.46         59.61         7.24 o
   5  10   2        726.75        688.38        24.81 o
   6  10   2        142.97        133.15        10.59 o
   7  10   2        471.19        459.50        19.16 o
  -7  11   2         70.03         74.23         6.38 o
  -6  11   2        188.60        175.40        11.24 o
  -5  11   2        235.73        227.35        12.54 o
  -4  11   2       1704.76       1665.90        47.22 o
  -3  11   2        364.08        334.21        15.81 o
  -2  11   2        236.50        233.73        13.35 o
  -1  11   2         39.05         42.50         6.80 o
   0  11   2        586.92        576.41        23.25 o
   1  11   2        406.83        401.12        22.58 o
   2  11   2        481.81        428.91        23.36 o
   3  11   2        185.32        192.73        13.68 o
   4  11   2         55.77         71.56         9.61 o
   5  11   2        144.01        151.11        13.46 o
   6  11   2        216.57        227.90        17.26 o
   7  11   2         81.70         71.83         5.91 o
  -6  12   2         70.02         75.00        13.29 o
  -5  12   2        843.12        895.54        24.53 o
  -4  12   2         57.83         56.77         7.00 o
  -3  12   2        456.90        494.48        18.39 o
  -2  12   2          3.75          4.64         4.96 o
  -1  12   2        184.16        199.33        12.25 o
   0  12   2         24.61         39.25         8.45 o
   1  12   2        841.54        868.69        40.19 o
   2  12   2         20.92         20.77         8.70 o
   3  12   2          2.46          4.75         9.14 o
   4  12   2        214.25        193.50        17.81 o
   5  12   2       1137.51       1167.05        31.26 o
   6  12   2        156.15        173.41         8.86 o
  -5  13   2         26.38         23.72         4.65 o
  -4  13   2        134.75        135.87         8.34 o
  -3  13   2        113.64        126.95         9.91 o
  -2  13   2        274.52        277.56        14.86 o
  -1  13   2        100.67        100.33        11.35 o
   0  13   2        199.65        206.01        22.15 o
   1  13   2        137.80        163.23        17.53 o
   2  13   2        116.81        101.57        13.34 o
   3  13   2        222.96        221.68        18.38 o
   4  13   2          0.16         -0.50         7.58 o
   5  13   2         44.34         35.31         6.20 o
  -4  14   2        232.15        258.65        22.24 o
  -3  14   2        581.63        606.91        25.68 o
  -2  14   2         27.53         31.74         7.37 o
  -1  14   2        199.35        215.08        17.25 o
   0  14   2        116.63        120.23        13.23 o
   1  14   2        616.17        613.77        28.57 o
   2  14   2          0.09          0.34         5.86 o
   3  14   2        259.32        282.81        19.92 o
   4  14   2         75.29         68.30         7.73 o
  -2  15   2         36.89         27.41         7.64 o
  -1  15   2       1344.22       1460.10        36.70 o
   0  15   2         73.52         67.98         8.52 o
   1  15   2         14.03         15.48         4.90 o
   2  15   2         38.06         43.87         9.19 o
  -9   0   3       1725.76       1817.12        98.80 o
  -7   0   3        367.31        395.04        26.45 o
  -5   0   3       9600.16       9818.25       123.35 o
  -3   0   3      30676.44      29558.33       201.79 o
  -1   0   3      20380.39      20645.00       397.79 o
   1   0   3       8509.28       9344.40       824.62 o
   3   0   3      16792.73      16762.54       261.84 o
   5   0   3        347.18        367.88        22.76 o
   7   0   3       1217.96       1151.51        63.82 o
   9   0   3        265.02        314.62        22.05 o
 -10   1   3          0.45          2.94         2.75 o
  -9   1   3         92.85         79.66         8.29 o
  -8   1   3        250.29        259.76        15.64 o
  -7   1   3        311.60        320.38        19.00 o
  -6   1   3       1302.16       1236.32        37.84 o
  -5   1   3         15.62         13.75         3.70 o
  -4   1   3       4711.59       4806.22       222.92 o
  -3   1   3        114.62        139.02         6.82 o
  -2   1   3      16547.03      16562.28       111.98 o
  -1   1   3        556.22        644.77        12.31 o
   0   1   3       6947.97       7673.24       157.66 o
   1   1   3      22325.81      25141.17       172.62 o
   2   1   3      23950.92      23896.65       144.51 o
   3   1   3         18.65         16.91         4.45 o
   4   1   3        334.54        345.55        15.11 o
   5   1   3          5.66          5.12         3.85 o
   6   1   3       2833.43       2669.74        40.63 o
   7   1   3         48.76         52.48         8.15 o
   8   1   3        830.74        858.18        31.40 o
   9   1   3          0.27          6.30         6.78 o
  10   1   3         91.08        100.50        10.26 o
 -10   2   3         84.41         80.18         6.47 o
  -9   2   3       1305.39       1387.70        33.75 o
  -8   2   3       1050.82       1111.40        41.49 o
  -7   2   3       1004.47       1018.99        35.41 o
  -6   2   3        307.91        296.41        17.51 o
  -5   2   3        382.08        345.92        27.50 o
  -4   2   3       4633.44       4593.37        55.00 o
  -3   2   3       5005.37       4757.81        53.32 o
  -2   2   3       2195.72       2478.67        26.37 o
  -1   2   3       3676.57       3865.40        39.16 o
   0   2   3       7125.23       7234.72       137.19 o
   1   2   3       3047.84       3259.43        55.90 o
   2   2   3       2960.97       3105.85        69.23 o
   3   2   3       4386.91       4372.75        77.19 o
   4   2   3       7655.70       7799.60       137.11 o
   5   2   3         16.86         12.90         3.65 o
   6   2   3        225.64        241.60        12.77 o
   7   2   3       2085.09       2152.09        43.23 o
   8   2   3        324.03        362.07        17.92 o
   9   2   3         30.42         21.98         5.55 o
  10   2   3         16.50         15.61         4.86 o
 -10   3   3        871.89        917.52        33.83 o
  -9   3   3         57.33         49.57         6.83 o
  -8   3   3        916.13        918.88        40.66 o
  -7   3   3       1011.53       1019.17        33.60 o
  -6   3   3         34.29         28.84         8.40 o
  -5   3   3        290.92        310.67        17.08 o
  -4   3   3       8862.67       8902.45       117.78 o
  -3   3   3         76.83         73.62         8.12 o
  -2   3   3       1113.55       1132.73        24.45 o
  -1   3   3        606.11        634.89        11.97 o
   0   3   3       7397.69       7790.97        53.58 o
   1   3   3        685.09        710.15        16.44 o
   2   3   3       1765.19       1656.61        31.73 o
   3   3   3          6.01          8.02         3.92 o
   4   3   3        206.04        188.21        13.25 o
   5   3   3          1.20          8.76         5.70 o
   6   3   3        604.68        633.22        26.32 o
   7   3   3         64.39         67.64         8.41 o
   8   3   3        675.28        738.52        25.31 o
   9   3   3        194.62        190.54        13.57 o
  10   3   3          1.70         -5.88         5.96 o
 -10   4   3        123.90        123.89         9.66 o
  -9   4   3        133.64        134.11        10.73 o
  -8   4   3        213.89        198.94        15.70 o
  -7   4   3        645.62        618.41        33.11 o
  -6   4   3       2643.60       2657.64        85.47 o
  -5   4   3        399.73        388.05        20.68 o
  -4   4   3       4257.41       4821.67        86.91 o
  -3   4   3       6248.39       6398.57        90.97 o
  -2   4   3       1835.24       1953.30        78.98 o
  -1   4   3          7.52         14.86         4.11 o
   0   4   3        709.47        708.37        15.82 o
   1   4   3       4137.16       4166.34        45.54 o
   2   4   3         43.78         60.49         8.40 o
   3   4   3       3556.99       3392.11        95.06 o
   4   4   3        634.66        558.65        32.04 o
   5   4   3        306.29        285.78        26.58 o
   6   4   3       1333.29       1391.51        56.53 o
   7   4   3        437.84        474.55        22.07 o
   8   4   3          3.23          1.89         4.54 o
   9   4   3         17.23         15.17         3.51 o
 -10   5   3         86.16         91.21         7.70 o
  -9   5   3        106.32        128.71        11.95 o
  -8   5   3        461.85        474.02        23.57 o
  -7   5   3        222.27        204.84        13.84 o
  -6   5   3         68.73         80.55         7.74 o
  -5   5   3       2274.30       2138.69        67.53 o
  -4   5   3       3842.92       3914.44        81.66 o
  -3   5   3        524.31        636.92        21.42 o
  -2   5   3       1707.51       1850.57        35.89 o
  -1   5   3       6873.29       7117.93        74.22 o
   0   5   3       7051.81       7725.55        53.01 o
   1   5   3       3632.27       3569.42        42.91 o
   2   5   3       3646.71       3925.93        64.73 o
   3   5   3       4542.22       4167.70       217.22 o
   4   5   3        206.55        202.41        18.46 o
   5   5   3       1408.97       1325.49        34.18 o
   6   5   3       1223.29       1287.52        40.78 o
   7   5   3          3.12          7.62         5.05 o
   8   5   3         15.22         21.96         5.26 o
   9   5   3        256.34        264.27        11.96 o
  -9   6   3        679.49        698.97        21.37 o
  -8   6   3       1118.94       1112.99        34.93 o
  -7   6   3        257.52        272.59        18.29 o
  -6   6   3        254.02        216.78        12.73 o
  -5   6   3         22.47         34.51        10.18 o
  -4   6   3        907.67       1027.80        36.96 o
  -3   6   3         39.68         27.05         6.12 o
  -2   6   3       2486.24       2430.18       177.51 o
  -1   6   3       2548.65       3055.73        41.74 o
   0   6   3       1330.49       1394.72        25.83 o
   1   6   3        493.42        452.03        22.84 o
   2   6   3        373.62        403.40        19.99 o
   3   6   3        627.93        597.89        29.71 o
   4   6   3         28.02         16.25         5.83 o
   5   6   3          6.86         -1.45         3.58 o
   6   6   3         68.67         77.98         8.28 o
   7   6   3         63.55         55.85         8.67 o
   8   6   3          4.11          7.18         4.93 o
   9   6   3          3.76          1.46         3.25 o
  -9   7   3        492.92        485.03        16.62 o
  -8   7   3        163.00        172.42        13.49 o
  -7   7   3        826.39        769.69        30.42 o
  -6   7   3        954.41        917.67        34.09 o
  -5   7   3       2188.11       2086.79        42.64 o
  -4   7   3       1705.68       1756.02        54.47 o
  -3   7   3          1.16          4.28         7.80 o
  -2   7   3       1166.00       1099.22        60.94 o
  -1   7   3       3988.83       3958.57        56.45 o
   0   7   3       1522.52       1591.33        30.02 o
   1   7   3       1697.42       1722.61        40.51 o
   2   7   3       2936.34       3068.59        81.92 o
   3   7   3       4260.22       4220.67        88.43 o
   4   7   3         39.68         47.67         5.83 o
   5   7   3       2656.52       2529.43        56.22 o
   6   7   3       2206.13       2249.23        55.83 o
   7   7   3        208.50        207.17        13.42 o
   8   7   3         26.06         24.34         4.94 o
   9   7   3        280.29        295.89        21.92 o
  -9   8   3        230.28        248.12         9.49 o
  -8   8   3         60.29         57.62         6.67 o
  -7   8   3          1.30          5.22         4.51 o
  -6   8   3       1079.73       1030.49        36.43 o
  -5   8   3        234.30        225.09        14.99 o
  -4   8   3        460.39        418.35        19.17 o
  -3   8   3         88.25        103.41        17.25 o
  -2   8   3       1223.00       1083.05        45.56 o
  -1   8   3        673.45        661.91        28.36 o
   0   8   3       6941.86       6915.11       114.51 o
   1   8   3        140.57        131.68        14.47 o
   2   8   3        102.70        111.37        13.92 o
   3   8   3         47.88         47.23         6.53 o
   4   8   3       1834.32       1719.74        35.41 o
   5   8   3        277.84        261.86        16.04 o
   6   8   3         71.36         62.45         8.27 o
   7   8   3          0.59         -4.72         4.72 o
   8   8   3         38.14         38.68         8.12 o
  -8   9   3          0.22         -3.24         3.24 o
  -7   9   3       1938.61       1951.14        34.42 o
  -6   9   3          4.78          6.95         4.58 o
  -5   9   3        345.01        340.05        16.52 o
  -4   9   3          1.51          3.63         3.91 o
  -3   9   3       1713.72       1638.55        55.92 o
  -2   9   3        705.61        644.45        22.70 o
  -1   9   3        971.98        952.99        49.89 o
   0   9   3         22.78         20.77         7.37 o
   1   9   3        481.36        436.23        22.53 o
   2   9   3          1.57          3.40         4.69 o
   3   9   3         65.97         71.65         8.34 o
   4   9   3          0.01         12.57         8.31 o
   5   9   3       1306.49       1293.01        40.51 o
   6   9   3        298.70        255.74        14.92 o
   7   9   3         53.08         48.52         7.56 o
   8   9   3          0.60         -3.01         3.01 o
  -8  10   3         46.07         42.45         4.46 o
  -7  10   3         11.44         11.88         4.00 o
  -6  10   3       1187.73       1225.41        32.13 o
  -5  10   3         26.61         24.54         5.26 o
  -4  10   3       1410.94       1419.13        43.41 o
  -3  10   3       1666.07       1714.67        35.79 o
  -2  10   3       1037.28        985.83        26.77 o
  -1  10   3       1018.88       1080.32        31.38 o
   0  10   3       5638.53       5579.21       117.08 o
   1  10   3         83.66         84.20         7.47 o
   2  10   3        643.56        647.74        24.30 o
   3  10   3        316.57        313.20        15.38 o
   4  10   3        834.09        780.72        26.96 o
   5  10   3         28.20         22.52         5.82 o
   6  10   3         68.68         60.31         6.97 o
   7  10   3         41.83         39.78         4.66 o
  -7  11   3        168.67        190.24         9.88 o
  -6  11   3        109.36        110.83        10.58 o
  -5  11   3         83.54         87.99         8.09 o
  -4  11   3        241.36        223.72        12.91 o
  -3  11   3         50.65         65.13         7.69 o
  -2  11   3       1124.12       1084.70        31.72 o
  -1  11   3       1036.44       1082.45        31.75 o
   0  11   3        274.60        273.62        16.13 o
   1  11   3          0.96          0.92         4.97 o
   2  11   3          6.27         11.90         4.07 o
   3  11   3        422.50        404.16        15.53 o
   4  11   3         27.95         27.58         5.80 o
   5  11   3        572.58        530.24        22.98 o
   6  11   3         37.89         34.38         5.32 o
   7  11   3          0.03          2.49         4.16 o
  -6  12   3        634.32        647.81        21.35 o
  -5  12   3        257.03        282.78        14.16 o
  -4  12   3         34.94         30.24         4.56 o
  -3  12   3         39.32         26.49         5.12 o
  -2  12   3        205.45        201.08        13.62 o
  -1  12   3         64.55         65.34         8.40 o
   0  12   3       1070.71       1099.55        36.41 o
   1  12   3          4.84          5.68         4.99 o
   2  12   3          4.35          7.71         7.21 o
   3  12   3         75.78         77.51        12.31 o
   4  12   3        987.75        996.25        31.26 o
   5  12   3         14.10         15.81         3.95 o
   6  12   3        178.59        154.29        13.82 o
  -5  13   3        611.91        613.43        19.85 o
  -4  13   3         92.78         96.06         7.03 o
  -3  13   3         27.89         32.01         5.60 o
  -2  13   3        132.07        132.12        10.44 o
  -1  13   3       1484.35       1532.04        34.63 o
   0  13   3          0.53         -3.45         5.83 o
   1  13   3        756.96        735.77        34.68 o
   2  13   3          1.00          5.93         6.39 o
   3  13   3        566.42        609.69        29.35 o
   4  13   3        145.75        130.20        12.82 o
   5  13   3        124.20        127.31         8.61 o
  -4  14   3          0.04          4.70         4.87 o
  -3  14   3        441.20        457.50        14.98 o
  -2  14   3         46.01         49.18         6.74 o
  -1  14   3         45.50         54.50         9.49 o
   0  14   3         17.14         27.51         6.80 o
   1  14   3        818.09        865.65        32.96 o
   2  14   3          3.09          2.14         4.73 o
   3  14   3        327.63        325.10        18.23 o
  -2  15   3          4.64          1.37         4.28 o
  -1  15   3        307.93        328.69        24.84 o
   0  15   3          3.27         -0.24         3.51 o
   1  15   3        213.27        234.80        20.79 o
 -10   0   4        272.12        310.75        20.37 o
  -8   0   4       3876.15       3864.61        83.48 o
  -6   0   4          7.70         12.31        11.50 o
  -4   0   4      10957.79      10453.99        94.35 o
  -2   0   4       1020.78       1121.32        20.85 o
   0   0   4       3837.35       4258.60        54.82 o
   2   0   4      21680.66      22058.88       141.16 o
   4   0   4       9791.49      10269.07       183.02 o
   6   0   4       6876.44       6624.11       144.13 o
   8   0   4         84.22        104.11        20.30 o
  10   0   4        397.35        459.92        27.66 o
 -10   1   4         20.73         23.47         4.32 o
  -9   1   4        615.84        660.17        23.06 o
  -8   1   4         10.70          1.49         5.65 o
  -7   1   4        592.97        595.53        31.84 o
  -6   1   4       1357.47       1417.98        37.52 o
  -5   1   4       7698.35       7047.61        67.88 o
  -4   1   4       2165.82       2283.51        28.84 o
  -3   1   4       4220.88       4382.97        42.85 o
  -2   1   4      27522.66      27270.89       125.61 o
  -1   1   4       6893.51       7229.39        48.06 o
   0   1   4       2425.55       2638.50        23.49 o
   1   1   4      11304.25      11464.95        82.85 o
   2   1   4        540.90        580.09        18.22 o
   3   1   4         96.46        151.01         9.52 o
   4   1   4       7129.75       6984.25        78.60 o
   5   1   4        250.25        215.20        12.70 o
   6   1   4         28.36         26.46         5.92 o
   7   1   4        323.67        330.40        19.82 o
   8   1   4         53.52         50.61        10.74 o
   9   1   4          9.68          8.77         4.46 o
  10   1   4         11.66         12.61         4.14 o
 -10   2   4        266.45        292.21        15.34 o
  -9   2   4         90.53         87.04         8.68 o
  -8   2   4        613.47        634.20        23.90 o
  -7   2   4          3.31          7.59         4.99 o
  -6   2   4       2056.25       1823.57        43.16 o
  -5   2   4          8.67         10.94         5.15 o
  -4   2   4       3292.19       3037.86        46.98 o
  -3   2   4         80.45         86.09         5.57 o
  -2   2   4        846.80        932.77        18.63 o
  -1   2   4         25.77         37.84         3.07 o
   0   2   4       9235.82       9922.41       217.78 o
   1   2   4          0.44          8.71         2.67 o
   2   2   4       2624.32       2724.14        42.17 o
   3   2   4          4.96         17.72         9.12 o
   4   2   4       3090.96       3027.75        50.80 o
   5   2   4        573.99        600.30        29.99 o
   6   2   4       1386.98       1435.50        33.98 o
   7   2   4        127.72        119.36        10.70 o
   8   2   4          6.20          1.67         3.77 o
   9   2   4         65.45         73.59        11.42 o
 -10   3   4        131.69        137.11        10.48 o
  -9   3   4       1356.35       1352.67        40.69 o
  -8   3   4        328.55        339.31        24.01 o
  -7   3   4          5.42          2.34         3.79 o
  -6   3   4       1210.20       1226.82        41.03 o
  -5   3   4       1790.82       1565.62        38.36 o
  -4   3   4        180.21        193.06        13.54 o
  -3   3   4       5425.17       5437.73        63.25 o
  -2   3   4       4270.22       4149.06        65.09 o
  -1   3   4        388.67        379.83        10.05 o
   0   3   4         63.07         51.87         4.97 o
   1   3   4      19905.46      20375.88       151.77 o
   2   3   4        403.17        368.83        11.94 o
   3   3   4        474.42        525.50        17.58 o
   4   3   4       2148.33       2129.97        43.69 o
   5   3   4       2459.31       2286.35        62.88 o
   6   3   4         42.74         44.96         6.73 o
   7   3   4       1367.90       1413.82        35.58 o
   8   3   4        703.72        698.14        24.21 o
   9   3   4         19.86         30.15         5.69 o
 -10   4   4        286.38        319.82        14.88 o
  -9   4   4         82.45        100.89        11.65 o
  -8   4   4          0.27         -0.01         6.40 o
  -7   4   4         16.36         10.58         5.34 o
  -6   4   4       3335.95       3058.89        72.80 o
  -5   4   4         13.72         -2.50         4.58 o
  -4   4   4       2907.65       2994.13        56.08 o
  -3   4   4       1863.79       1902.44        34.06 o
  -2   4   4       8660.87       9776.11       205.11 o
  -1   4   4      10247.73      10559.63       105.08 o
   0   4   4       7715.53       8235.35        53.72 o
   1   4   4        206.18        237.53        10.15 o
   2   4   4        251.20        227.70        15.51 o
   3   4   4       2498.70       2542.68        46.14 o
   4   4   4        154.74        143.98        15.04 o
   5   4   4        120.00         98.12        14.41 o
   6   4   4        137.47        132.24        12.58 o
   7   4   4        415.24        478.96        21.01 o
   8   4   4         49.27         48.73         6.96 o
   9   4   4        430.65        451.89        18.78 o
 -10   5   4         82.32         80.65         9.29 o
  -9   5   4        385.65        393.53        19.75 o
  -8   5   4       1209.86       1166.45        44.61 o
  -7   5   4        560.02        517.29        24.87 o
  -6   5   4        404.36        391.72        18.19 o
  -5   5   4        127.80        113.88        12.58 o
  -4   5   4       1595.19       1551.37        40.67 o
  -3   5   4       3434.69       3647.66        50.76 o
  -2   5   4       5418.23       5848.15       110.49 o
  -1   5   4       4146.24       5162.32       187.10 o
   0   5   4       1032.78       1194.40        28.43 o
   1   5   4       3187.92       2980.01        54.55 o
   2   5   4         34.58         41.70         8.15 o
   3   5   4          0.38          6.13         5.21 o
   4   5   4        415.03        370.39        35.10 o
   5   5   4        453.82        453.99        19.57 o
   6   5   4          5.77          9.59         5.11 o
   7   5   4        312.95        292.79        16.48 o
   8   5   4         77.83         76.83         8.29 o
   9   5   4         16.93         16.47         5.04 o
 -10   6   4         31.25         27.11         5.22 o
  -9   6   4        182.79        177.99        12.76 o
  -8   6   4        889.35        890.14        31.28 o
  -7   6   4       1126.52       1105.13        44.08 o
  -6   6   4        177.30        188.09        13.48 o
  -5   6   4       1580.38       1538.48        89.10 o
  -4   6   4       1793.68       1488.78       137.38 o
  -3   6   4       1540.20       1412.34        47.13 o
  -2   6   4         11.34         14.05         9.60 o
  -1   6   4       5745.06       5666.75       123.73 o
   0   6   4       3523.57       3511.21        75.29 o
   1   6   4       1672.88       1984.11        75.67 o
   2   6   4       1373.13       1304.76        36.57 o
   3   6   4       6780.57       6830.35       132.52 o
   4   6   4        351.02        318.76        23.90 o
   5   6   4       1444.28       1445.14        35.91 o
   6   6   4       1392.51       1363.18        35.22 o
   7   6   4         13.28         11.63         5.52 o
   8   6   4         45.90         42.37         6.48 o
   9   6   4         46.66         47.42         6.94 o
  -9   7   4         48.24         51.90         5.78 o
  -8   7   4        338.28        329.12        18.59 o
  -7   7   4        210.78        199.96        16.03 o
  -6   7   4        861.14        838.52        28.13 o
  -5   7   4        839.14        841.29        27.18 o
  -4   7   4        168.80        131.67        18.90 o
  -3   7   4        223.27        231.70        23.39 o
  -2   7   4        574.37        508.38        26.80 o
  -1   7   4         22.65         21.38         6.07 o
   0   7   4         16.24         27.41         5.41 o
   1   7   4        224.46        254.48        19.04 o
   2   7   4        487.81        479.15        27.55 o
   3   7   4          2.07          2.77         4.99 o
   4   7   4       1710.36       1585.77        37.20 o
   5   7   4         29.21         25.79         5.54 o
   6   7   4         38.13         33.71         5.93 o
   7   7   4         32.56         35.88         6.64 o
   8   7   4        294.17        286.44        16.63 o
  -9   8   4        119.19        120.10         6.67 o
  -8   8   4        153.30        130.00         9.86 o
  -7   8   4        559.70        548.76        21.41 o
  -6   8   4         94.40         90.49        10.87 o
  -5   8   4        161.45        162.07        12.87 o
  -4   8   4       1036.36        970.16        26.12 o
  -3   8   4       3813.67       3752.00       174.89 o
  -2   8   4       1143.33       1082.99        41.61 o
  -1   8   4       1883.52       1809.56        65.53 o
   0   8   4       1293.67       1299.39        43.92 o
   1   8   4        420.28        435.14        26.28 o
   2   8   4       1149.09       1193.39        57.45 o
   3   8   4       1618.10       1454.42        47.39 o
   4   8   4        402.35        388.15        19.18 o
   5   8   4        145.37        126.54        11.42 o
   6   8   4        638.33        662.97        21.84 o
   7   8   4        533.72        516.22        23.00 o
   8   8   4        226.43        219.05        12.67 o
  -8   9   4        127.29        124.33         9.93 o
  -7   9   4        191.95        190.08        10.93 o
  -6   9   4       1385.44       1415.92        36.03 o
  -5   9   4        430.37        422.86        21.81 o
  -4   9   4         51.50         41.85         6.18 o
  -3   9   4         37.90         43.78         6.01 o
  -2   9   4       2441.12       2349.53        44.88 o
  -1   9   4        373.68        373.86        18.84 o
   0   9   4       3794.52       3727.19        74.06 o
   1   9   4        204.54        216.56        11.40 o
   2   9   4        485.51        440.67        19.73 o
   3   9   4        106.70        111.01        12.10 o
   4   9   4       3150.42       2907.16        60.87 o
   5   9   4        477.37        458.15        24.33 o
   6   9   4         42.91         46.28         9.49 o
   7   9   4         28.85         25.46         5.94 o
   8   9   4        399.18        399.25        18.11 o
  -8  10   4         37.03         40.53         4.40 o
  -7  10   4        509.32        533.37        18.48 o
  -6  10   4        277.91        257.85        15.01 o
  -5  10   4         11.82          8.34         5.18 o
  -4  10   4        120.61         97.46        10.21 o
  -3  10   4        224.20        266.33        14.20 o
  -2  10   4         17.98         24.58         5.94 o
  -1  10   4        123.79        116.57        10.51 o
   0  10   4         26.33         34.27         7.65 o
   1  10   4       1485.68       1511.71        33.24 o
   2  10   4       1375.44       1301.60        30.84 o
   3  10   4         94.57         90.23         9.62 o
   4  10   4        791.01        760.30        26.46 o
   5  10   4        490.10        468.37        23.01 o
   6  10   4         35.58         27.22         5.25 o
   7  10   4          3.88          4.75         3.37 o
  -7  11   4        169.06        170.62        10.86 o
  -6  11   4        534.67        603.52        23.66 o
  -5  11   4        195.79        181.82        12.57 o
  -4  11   4        410.48        419.48        19.64 o
  -3  11   4        259.77        268.61        14.21 o
  -2  11   4       4612.95       4465.04        99.22 o
  -1  11   4         62.23         58.05         8.42 o
   0  11   4        230.96        204.51        14.21 o
   1  11   4         58.09         47.01         8.31 o
   2  11   4       1770.88       1829.27        36.10 o
   3  11   4        392.02        406.37        19.23 o
   4  11   4        455.80        456.95        19.41 o
   5  11   4        148.91        150.20         9.66 o
   6  11   4         24.52         24.50         3.79 o
  -6  12   4          2.89          3.19         3.61 o
  -5  12   4        318.24        315.58        14.83 o
  -4  12   4        112.44        113.79        10.53 o
  -3  12   4       1081.81       1131.29        27.21 o
  -2  12   4         62.67         63.09         7.10 o
  -1  12   4       2169.01       2241.02        64.06 o
   0  12   4         40.97         46.35         6.88 o
   1  12   4         18.32         19.14         5.81 o
   2  12   4         12.58         16.00         5.44 o
   3  12   4        625.02        652.30        22.39 o
   4  12   4         17.74         24.00         5.21 o
   5  12   4         95.71         91.47         7.43 o
  -5  13   4        209.45        213.10        16.83 o
  -4  13   4        422.54        461.69        16.83 o
  -3  13   4         38.85         43.91         7.56 o
  -2  13   4        547.93        577.44        20.99 o
  -1  13   4        101.51        116.77         9.08 o
   0  13   4         21.66         27.41         6.72 o
   1  13   4        161.83        163.65        13.04 o
   2  13   4         66.07         86.98        12.33 o
   3  13   4        116.73        124.40        13.70 o
   4  13   4        156.58        148.02        13.17 o
  -4  14   4         24.69         22.15         6.85 o
  -3  14   4        136.68        140.17        10.12 o
  -2  14   4          8.56          9.89         5.95 o
  -1  14   4       1150.98       1233.70        30.64 o
   0  14   4          1.25          1.97         4.65 o
   1  14   4         34.56         32.85         7.07 o
   2  14   4          8.98         17.71         7.85 o
   3  14   4        592.19        615.78        23.74 o
  -1  15   4        113.04        131.32        15.49 o
   0  15   4         28.15         44.79         9.93 o
   1  15   4       1762.09       2020.76        57.81 o
  -9   0   5          2.60         -5.70        11.17 o
  -7   0   5       4396.37       4432.13       128.17 o
  -5   0   5       4133.05       4230.48        68.39 o
  -3   0   5      19593.16      20559.03       209.89 o
  -1   0   5      16888.29      17946.14       222.14 o
   1   0   5         72.03        126.05         9.70 o
   3   0   5      20062.54      23672.60       233.54 o
   5   0   5        964.21        857.46        42.72 o
   7   0   5        156.28        151.58        23.87 o
   9   0   5        173.97        203.31        21.31 o
 -10   1   5        473.29        483.20        20.99 o
  -9   1   5        319.58        328.70        23.65 o
  -8   1   5        112.37        104.05        14.48 o
  -7   1   5         16.84         23.19         5.19 o
  -6   1   5        611.58        520.03        29.61 o
  -5   1   5       1100.92       1055.55        27.56 o
  -4   1   5       6666.65       6842.15       124.58 o
  -3   1   5        816.97        962.74        13.07 o
  -2   1   5       3511.07       3621.70        39.73 o
  -1   1   5       1676.94       1796.64        31.55 o
   0   1   5      29080.00      31442.40       202.47 o
   1   1   5       4000.68       4509.73        39.95 o
   2   1   5          5.61         10.08         2.68 o
   3   1   5         38.82         39.67         5.10 o
   4   1   5      14512.91      13250.65       145.47 o
   5   1   5        323.92        301.34        18.12 o
   6   1   5        508.05        503.94        23.45 o
   7   1   5        152.58        138.21        13.12 o
   8   1   5        418.39        485.62        26.53 o
   9   1   5         60.78         56.73         6.69 o
 -10   2   5         42.16         32.27         5.56 o
  -9   2   5        467.92        485.08        28.07 o
  -8   2   5          9.71          4.63        10.07 o
  -7   2   5        892.13        972.97        40.57 o
  -6   2   5        570.47        558.24        22.15 o
  -5   2   5       5010.41       4695.86        69.47 o
  -4   2   5          0.44          2.84         3.51 o
  -3   2   5         93.65        110.60         7.33 o
  -2   2   5        644.48        627.23        16.73 o
  -1   2   5      12526.56      13170.35       100.48 o
   0   2   5         21.10         31.04         4.18 o
   1   2   5        230.23        233.48         6.90 o
   2   2   5       1706.71       1726.27        56.24 o
   3   2   5       1292.19       1311.66        44.96 o
   4   2   5        232.53        260.91        17.80 o
   5   2   5       3279.65       3011.67       185.38 o
   6   2   5       1804.70       1805.54        38.57 o
   7   2   5        386.41        380.66        16.53 o
   8   2   5        363.74        360.43        17.33 o
   9   2   5        276.34        281.87        15.99 o
 -10   3   5        912.48       1034.86        53.76 o
  -9   3   5        125.23        132.76        12.36 o
  -8   3   5        822.57        821.11        31.20 o
  -7   3   5        244.12        191.92        18.59 o
  -6   3   5       2742.29       2555.73        55.04 o
  -5   3   5        698.73        674.44        25.27 o
  -4   3   5        797.67        911.23        28.85 o
  -3   3   5        229.90        180.97         9.00 o
  -2   3   5       3445.58       3517.06        36.30 o
  -1   3   5          0.96          7.73         2.70 o
   0   3   5       1790.90       1889.62        32.15 o
   1   3   5       1427.85       1583.99        32.96 o
   2   3   5        925.24       1054.15        26.62 o
   3   3   5        800.50        840.02        31.33 o
   4   3   5        284.20        254.45        22.49 o
   5   3   5          5.13          2.27         6.46 o
   6   3   5         13.42         18.24         4.29 o
   7   3   5         16.51         20.48         5.12 o
   8   3   5         61.74         60.61         7.49 o
   9   3   5        196.92        202.41        13.27 o
 -10   4   5        437.74        495.53        23.61 o
  -9   4   5         14.76          7.00         4.74 o
  -8   4   5       1235.52       1361.25        73.18 o
  -7   4   5         15.36         13.71         6.66 o
  -6   4   5        218.01        209.60        15.36 o
  -5   4   5       3692.59       3601.77        60.41 o
  -4   4   5       1148.40       1101.71        29.04 o
  -3   4   5       2479.68       2648.41        45.18 o
  -2   4   5       2037.18       2336.70        45.16 o
  -1   4   5      12135.99      12294.10       119.02 o
   0   4   5       2405.29       2581.10        55.21 o
   1   4   5       6414.92       6682.03       156.11 o
   2   4   5        908.62        957.41        32.17 o
   3   4   5       1097.19       1043.68        37.29 o
   4   4   5         13.17          4.57         6.24 o
   5   4   5       4470.69       4429.10        55.60 o
   6   4   5         45.92         39.85         6.44 o
   7   4   5         16.52          9.07         4.52 o
   8   4   5         19.07         13.91         4.55 o
   9   4   5        193.69        219.05        20.96 o
 -10   5   5        192.61        226.87        15.11 o
  -9   5   5         53.53         61.36         8.42 o
  -8   5   5          3.67          5.73         6.48 o
  -7   5   5        271.94        255.41        13.51 o
  -6   5   5       2380.56       2379.43        56.33 o
  -5   5   5         16.27         38.55        10.58 o
  -4   5   5        191.95        164.43        14.68 o
  -3   5   5       6351.57       6743.22       174.11 o
  -2   5   5       3626.03       3892.97        75.40 o
  -1   5   5        490.02        453.76        15.17 o
   0   5   5        998.84       1027.28        50.19 o
   1   5   5       5947.22       6166.59       158.15 o
   2   5   5         32.21         42.01         6.91 o
   3   5   5       2996.53       3219.36       118.60 o
   4   5   5        953.91        972.40        51.31 o
   5   5   5        551.60        548.34        19.31 o
   6   5   5       1298.20       1311.25        34.30 o
   7   5   5        524.89        533.47        21.85 o
   8   5   5         89.42         88.46        10.63 o
   9   5   5         28.16         28.94         5.18 o
 -10   6   5         25.26         28.66         7.67 o
  -9   6   5         30.02         31.24         6.05 o
  -8   6   5       1496.32       1436.68        39.29 o
  -7   6   5        494.34        500.27        21.41 o
  -6   6   5        266.55        260.79        15.68 o
  -5   6   5       2569.63       2665.76        65.95 o
  -4   6   5       2159.86       1940.36        59.55 o
  -3   6   5        468.22        498.02        30.09 o
  -2   6   5        945.04        948.54        29.06 o
  -1   6   5         18.02          9.11         3.80 o
   0   6   5        355.84        427.36        22.85 o
   1   6   5       2658.46       2822.38        85.55 o
   2   6   5       1489.12       1418.71        48.30 o
   3   6   5         22.11         23.03         6.64 o
   4   6   5        175.52        176.13        10.75 o
   5   6   5        753.55        761.49        34.46 o
   6   6   5          0.05          0.91         4.57 o
   7   6   5        206.68        199.20        15.53 o
   8   6   5        233.12        230.17        14.82 o
  -9   7   5        123.87        122.33         8.47 o
  -8   7   5        593.43        604.83        24.71 o
  -7   7   5       2020.60       1965.32        47.95 o
  -6   7   5         58.00         54.81         8.54 o
  -5   7   5        120.42         91.96        10.77 o
  -4   7   5       1954.03       1826.10        68.71 o
  -3   7   5       2471.38       2460.88       119.25 o
  -2   7   5        285.42        350.17        22.25 o
  -1   7   5        406.06        422.38        26.12 o
   0   7   5       2089.90       2088.49        44.97 o
   1   7   5         61.76         49.31         9.50 o
   2   7   5         24.46         53.20        10.21 o
   3   7   5       1127.78       1074.94        38.51 o
   4   7   5       1406.81       1383.42        35.23 o
   5   7   5         74.35         59.60         8.03 o
   6   7   5        182.96        200.49        13.69 o
   7   7   5       1310.58       1276.94        36.68 o
   8   7   5        773.01        836.94        25.41 o
  -9   8   5         34.70         31.61         4.79 o
  -8   8   5        179.48        182.84        11.23 o
  -7   8   5        597.79        612.83        26.04 o
  -6   8   5        450.94        427.36        29.52 o
  -5   8   5         45.97         40.46         7.71 o
  -4   8   5        440.41        416.00        15.57 o
  -3   8   5         98.64        102.62        10.64 o
  -2   8   5       3751.11       3353.32        92.31 o
  -1   8   5          9.80         13.82         7.15 o
   0   8   5         55.17         71.59        12.42 o
   1   8   5         98.89         97.91        10.68 o
   2   8   5       9639.91       9010.87        91.72 o
   3   8   5          1.42          2.85         5.04 o
   4   8   5        490.47        466.32        24.17 o
   5   8   5         28.81         15.30         6.96 o
   6   8   5        689.08        680.48        29.44 o
   7   8   5        171.35        177.66        13.43 o
   8   8   5         88.93         95.48         6.92 o
  -8   9   5        150.45        156.38         9.48 o
  -7   9   5        528.23        490.65        22.69 o
  -6   9   5        159.54        150.14        12.08 o
  -5   9   5       1279.02       1241.80        30.57 o
  -4   9   5        379.44        418.51        17.81 o
  -3   9   5       2674.62       2754.24        55.39 o
  -2   9   5         16.33         23.37         6.12 o
  -1   9   5         36.43         30.62         5.81 o
   0   9   5       1360.29       1288.65        33.48 o
   1   9   5        498.01        455.48        17.77 o
   2   9   5         42.68         44.67         6.67 o
   3   9   5        721.43        602.01        27.52 o
   4   9   5         33.74         20.72         5.68 o
   5   9   5        323.21        319.02        24.60 o
   6   9   5          3.10         -4.42         4.74 o
   7   9   5        343.81        364.74        14.55 o
  -8  10   5        375.95        372.82        18.47 o
  -7  10   5          7.16          4.50         5.70 o
  -6  10   5         73.06         76.52         8.55 o
  -5  10   5        355.07        348.27        18.09 o
  -4  10   5       1001.67       1016.86        27.57 o
  -3  10   5        376.74        400.81        17.42 o
  -2  10   5       4787.09       4422.65        82.05 o
  -1  10   5        347.67        356.76        18.01 o
   0  10   5        507.38        512.60        25.33 o
   1  10   5        226.14        226.74        12.03 o
   2  10   5       5055.11       4593.69        79.66 o
   3  10   5          6.53          8.81         5.31 o
   4  10   5          2.27          9.77         5.24 o
   5  10   5         86.67         76.41         8.69 o
   6  10   5        164.07        162.25         9.45 o
   7  10   5         47.35         45.71         4.22 o
  -7  11   5        390.76        401.11        16.23 o
  -6  11   5          3.03          4.17         3.69 o
  -5  11   5        296.56        279.21        15.59 o
  -4  11   5        290.30        331.94        17.60 o
  -3  11   5        463.46        432.09        20.05 o
  -2  11   5         83.25         57.60        10.19 o
  -1  11   5         11.43         11.36         4.27 o
   0  11   5       1510.88       1442.27        52.76 o
   1  11   5       1305.12       1434.50        69.25 o
   2  11   5        144.33        139.26        10.33 o
   3  11   5         77.20         82.77         9.14 o
   4  11   5         83.57         76.83         8.49 o
   5  11   5        103.82        111.77         7.31 o
   6  11   5         25.90         22.90         3.24 o
  -6  12   5          0.17         -4.43         8.35 o
  -5  12   5         29.21         17.51         5.90 o
  -4  12   5       1068.92       1021.78        28.13 o
  -3  12   5        670.83        705.18        28.50 o
  -2  12   5          1.95         -0.21         4.67 o
  -1  12   5         11.00         22.95         5.57 o
   0  12   5        280.48        288.80        17.79 o
   1  12   5        267.93        261.55        17.46 o
   2  12   5        173.45        169.44        13.75 o
   3  12   5         78.39         82.57         8.12 o
   4  12   5         25.76         23.46         5.11 o
   5  12   5         63.50         49.95         5.36 o
  -5  13   5         25.34         19.01         4.14 o
  -4  13   5         20.48         30.37         4.99 o
  -3  13   5       1012.94       1085.86        31.96 o
  -2  13   5         69.08         67.57         9.28 o
  -1  13   5       1138.20       1107.62        25.78 o
   0  13   5        235.40        248.02        15.70 o
   1  13   5        755.48        793.11        27.46 o
   2  13   5        105.37        120.71        10.62 o
   3  13   5       1443.29       1522.57        42.82 o
   4  13   5          0.56          1.32         2.79 o
  -4  14   5        432.26        442.23        26.93 o
  -3  14   5          0.70          8.93         4.24 o
  -2  14   5          0.23          4.77         5.10 o
  -1  14   5        446.65        479.53        23.70 o
   0  14   5        124.67        142.04        10.32 o
   1  14   5        153.26        161.54        13.36 o
   2  14   5        131.31        157.78        12.71 o
   3  14   5        113.34        113.26        15.04 o
 -10   0   6         68.22         82.19        14.46 o
  -8   0   6        333.87        305.07        34.20 o
  -6   0   6      10299.04       9315.95       240.01 o
  -4   0   6      14769.50      15217.84       156.02 o
  -2   0   6       4292.53       3978.57        49.37 o
   0   0   6      13798.02      13944.39       148.05 o
   2   0   6        196.30        171.90        11.63 o
   4   0   6       7051.09       7010.77       108.89 o
   6   0   6          0.06          4.94         7.55 o
   8   0   6        753.84        775.06        35.95 o
 -10   1   6        106.69        110.12         9.86 o
  -9   1   6        228.48        242.90        27.81 o
  -8   1   6          0.51          4.97         7.51 o
  -7   1   6       2583.63       2529.32        59.97 o
  -6   1   6       1458.25       1410.29        47.02 o
  -5   1   6        505.60        589.40        18.54 o
  -4   1   6        376.89        401.56        13.27 o
  -3   1   6       3158.75       3331.20        45.19 o
  -1   1   6       2724.48       2902.98        37.82 o
   0   1   6       1142.12       1223.40        17.96 o
   1   1   6        563.13        735.51        12.07 o
   2   1   6        931.90        964.10        19.63 o
   3   1   6       3657.13       3957.33        65.05 o
   4   1   6       1879.28       2069.53        48.38 o
   5   1   6       2628.59       2644.40        63.29 o
   6   1   6       1087.49       1135.40        35.90 o
   7   1   6          5.10         -1.32         4.22 o
   8   1   6         38.22         24.12         7.11 o
   9   1   6        141.03        160.94         9.80 o
 -10   2   6        346.72        333.02        16.17 o
  -9   2   6        197.28        196.01        18.10 o
  -8   2   6        197.78        193.60        19.64 o
  -7   2   6        754.03        770.26        30.28 o
  -6   2   6       3256.81       3125.48        74.28 o
  -5   2   6        316.07        294.21        13.48 o
  -4   2   6       1686.65       1809.25        29.67 o
  -3   2   6        192.26        231.51         8.60 o
  -2   2   6      11224.92      11600.97       103.77 o
  -1   2   6        375.51        421.26        16.98 o
   0   2   6       1488.26       1717.28        28.48 o
   1   2   6        813.28        938.38        18.84 o
   2   2   6       5569.22       6453.83        99.08 o
   3   2   6        125.01        144.71        16.59 o
   4   2   6       1322.64       1189.12        56.99 o
   5   2   6         67.85         76.79        27.74 o
   6   2   6        510.81        491.77        20.70 o
   7   2   6        228.66        234.82        14.73 o
   8   2   6        347.17        340.91        19.00 o
   9   2   6          4.62          1.49         3.93 o
 -10   3   6        113.85        112.31        12.22 o
  -9   3   6         51.02         41.31         7.61 o
  -8   3   6        269.00        273.37        22.75 o
  -7   3   6       3295.96       3234.45       166.44 o
  -6   3   6        113.67         69.51        14.00 o
  -5   3   6       1707.31       1560.71        46.31 o
  -4   3   6       1242.15       1439.35        39.87 o
  -3   3   6        410.17        349.06        10.94 o
  -2   3   6        271.56        253.61         9.72 o
  -1   3   6       8201.46       8542.58       118.83 o
   0   3   6        271.93        251.90        11.89 o
   1   3   6        872.19        983.72        20.96 o
   2   3   6        126.99        119.39         8.90 o
   3   3   6       5538.97       5222.82       140.70 o
   4   3   6         17.76         16.72         6.63 o
   5   3   6       1183.71       1112.96        37.38 o
   6   3   6       1681.83       1768.59        41.42 o
   7   3   6         53.39         52.62         6.42 o
   8   3   6        309.02        279.61        17.39 o
   9   3   6        422.66        465.45        15.82 o
 -10   4   6         41.82         47.46        11.40 o
  -9   4   6       1435.53       1476.08        38.02 o
  -8   4   6        911.95        909.69        39.92 o
  -7   4   6        115.37        110.26        14.40 o
  -6   4   6        842.65        850.06        26.06 o
  -5   4   6        224.97        204.09        17.79 o
  -4   4   6       1015.32       1041.54        34.16 o
  -3   4   6       1227.84       1074.92        32.21 o
  -2   4   6       4817.05       4996.65        96.96 o
  -1   4   6         85.58        118.90        14.34 o
   0   4   6         57.48         92.91         8.13 o
   1   4   6       4286.85       4634.84        57.02 o
   2   4   6       2661.25       2883.43        49.73 o
   3   4   6        804.40        844.69        41.02 o
   4   4   6        542.74        551.81        30.61 o
   5   4   6         87.90         79.62         8.25 o
   6   4   6         12.49         17.40         4.72 o
   7   4   6          8.80         18.96         5.30 o
   8   4   6         27.53         24.03         6.14 o
   9   4   6          2.84         -0.97         3.22 o
 -10   5   6        635.22        682.63        25.35 o
  -9   5   6        171.44        154.01        16.73 o
  -8   5   6         51.77         54.78         7.49 o
  -7   5   6       2409.35       2335.22        98.51 o
  -6   5   6       2333.66       2389.84        45.64 o
  -5   5   6       1708.47       1547.92        79.80 o
  -4   5   6       4146.94       4321.50        74.73 o
  -3   5   6       1805.98       1862.78        47.51 o
  -2   5   6         19.11         15.16         5.29 o
  -1   5   6      11950.12      12470.58       183.00 o
   0   5   6       7906.09       8408.06       116.01 o
   1   5   6       3762.80       4390.51        69.78 o
   2   5   6          3.89         13.18         4.74 o
   3   5   6       4244.37       4118.26        69.72 o
   4   5   6         49.36         48.72        10.64 o
   5   5   6         21.38         26.04         5.16 o
   6   5   6          6.01          5.41         3.96 o
   7   5   6        335.33        354.10        17.48 o
   8   5   6          0.49         -1.76         4.16 o
   9   5   6        131.98        153.61        11.67 o
  -9   6   6        104.27        100.52        12.26 o
  -8   6   6        457.21        430.74        26.88 o
  -7   6   6         27.84         25.55         5.45 o
  -6   6   6       1096.28       1095.84        25.06 o
  -5   6   6        720.29        752.98        20.86 o
  -4   6   6          0.20          3.66         4.43 o
  -3   6   6       2361.58       2152.04        54.40 o
  -2   6   6       1413.52       1387.02        41.25 o
  -1   6   6         53.41         67.90        10.41 o
   0   6   6        341.80        253.34        18.10 o
   1   6   6       5401.35       5279.89        85.92 o
   2   6   6        381.60        378.32        20.66 o
   3   6   6        673.55        662.56        29.54 o
   4   6   6       1624.54       1603.77        43.11 o
   5   6   6       3377.38       3279.92        54.10 o
   6   6   6          9.83         14.57         5.53 o
   7   6   6       1099.45       1079.91        34.22 o
   8   6   6        583.83        609.81        26.23 o
  -9   7   6        429.27        423.87        17.76 o
  -8   7   6        520.75        534.61        21.21 o
  -7   7   6        121.69        120.30        12.11 o
  -6   7   6        110.25        120.53        12.01 o
  -5   7   6         12.90         12.05         7.96 o
  -4   7   6       3766.75       3534.02        54.87 o
  -3   7   6        550.43        546.64        45.62 o
  -2   7   6         72.94         61.76        11.83 o
  -1   7   6          8.51         13.13         9.61 o
   0   7   6       2812.30       2764.92        64.28 o
   1   7   6          0.99          8.40         5.92 o
   2   7   6        628.54        673.69        34.64 o
   3   7   6        115.85        120.26        11.86 o
   4   7   6        130.72        115.07        12.18 o
   5   7   6         45.94         28.21        12.24 o
   6   7   6        538.47        531.75        24.92 o
   7   7   6         30.53         24.59         6.46 o
   8   7   6         62.65         56.34         5.85 o
  -9   8   6         91.65         98.06         9.74 o
  -8   8   6         21.96         15.61         3.40 o
  -7   8   6         72.76         65.76         9.21 o
  -6   8   6        677.98        684.56        31.81 o
  -5   8   6       1161.31       1114.71        32.59 o
  -4   8   6        304.55        281.84        12.96 o
  -3   8   6       1400.54       1318.88        32.42 o
  -2   8   6       1310.52       1271.59        57.46 o
  -1   8   6        629.36        658.11        40.63 o
   0   8   6       1551.86       1469.28        49.98 o
   1   8   6        913.35        847.95        32.52 o
   2   8   6        127.96        104.67        10.16 o
   3   8   6        312.99        261.85        19.00 o
   4   8   6        294.73        282.95        23.67 o
   5   8   6        466.08        453.09        20.42 o
   6   8   6         33.36         38.68         7.30 o
   7   8   6        537.69        529.89        30.54 o
   8   8   6        277.68        283.97        15.24 o
  -8   9   6        343.37        336.42        15.65 o
  -7   9   6         49.43         43.10         7.43 o
  -6   9   6          2.19          6.31         6.46 o
  -5   9   6        126.81        114.98        13.10 o
  -4   9   6       5555.63       5116.14        78.77 o
  -3   9   6        280.33        259.89        11.32 o
  -2   9   6       1883.08       1689.41        45.19 o
  -1   9   6        195.88        192.71        15.20 o
   0   9   6       2797.83       2736.30        44.02 o
   1   9   6        129.79        140.10        10.22 o
   2   9   6       3308.04       3060.60        77.19 o
   3   9   6        187.31        174.50        28.65 o
   4   9   6          9.35         10.92         7.73 o
   5   9   6         29.75         21.03         5.16 o
   6   9   6        824.08        825.63        27.87 o
   7   9   6        307.23        282.96        10.95 o
  -8  10   6        164.56        169.76        12.47 o
  -7  10   6         14.76         18.35         5.01 o
  -6  10   6         60.48         56.05         8.65 o
  -5  10   6       2064.79       2150.87        62.71 o
  -4  10   6        202.15        212.98        13.24 o
  -3  10   6        433.63        449.94        18.30 o
  -2  10   6        574.85        481.33        24.81 o
  -1  10   6        256.70        265.43        18.43 o
   0  10   6          0.38          6.68         4.47 o
   1  10   6        736.77        778.39        24.08 o
   2  10   6        260.17        267.46        16.05 o
   3  10   6         77.42         67.63         8.54 o
   4  10   6         46.06         46.89         7.13 o
   5  10   6        139.44        151.01         9.06 o
   6  10   6        361.80        353.30        12.83 o
  -7  11   6        244.11        243.79        12.16 o
  -6  11   6          7.64         11.97         5.11 o
  -5  11   6        316.90        349.88        18.33 o
  -4  11   6        185.17        202.22        13.57 o
  -3  11   6        151.35        167.45        11.20 o
  -2  11   6          1.37         10.99         4.98 o
  -1  11   6        116.44        106.03        12.14 o
   0  11   6       1499.00       1428.24        42.73 o
   1  11   6        222.39        223.72        14.40 o
   2  11   6       1374.04       1206.57        36.56 o
   3  11   6        274.27        264.15        15.08 o
   4  11   6        156.20        182.05        12.02 o
   5  11   6        413.67        403.99        12.76 o
   6  11   6        394.52        397.55        14.91 o
  -6  12   6        179.47        179.17        16.10 o
  -5  12   6        148.60        139.18        19.84 o
  -4  12   6        132.76        172.17        12.64 o
  -3  12   6       1092.73       1126.93        35.78 o
  -2  12   6         67.96         77.65        10.22 o
  -1  12   6        156.36        160.80        14.56 o
   0  12   6        344.12        376.88        21.99 o
   1  12   6       1350.41       1405.47        39.06 o
   2  12   6         28.18         26.81         5.26 o
   3  12   6        226.01        197.37        12.06 o
   4  12   6        178.32        178.01         9.17 o
   5  12   6         39.27         51.10         7.21 o
  -5  13   6          1.06          7.41         5.81 o
  -4  13   6        475.44        500.89        23.32 o
  -3  13   6         19.45         10.43         7.78 o
  -2  13   6         58.62         80.91         9.86 o
  -1  13   6         67.78         78.19         8.07 o
   0  13   6        219.68        239.57        15.01 o
   1  13   6         22.24         11.50         6.46 o
   2  13   6          9.30         14.74         4.51 o
   3  13   6        145.84        156.10        10.52 o
   4  13   6          1.47         -0.43         6.20 o
  -3  14   6        438.31        408.29        25.19 o
  -2  14   6        389.31        450.08        21.80 o
  -1  14   6          0.13         -0.84         4.04 o
   0  14   6         14.18         24.44         5.12 o
   1  14   6        761.60        800.93        23.80 o
   2  14   6          4.48          8.89         6.11 o
  -9   0   7        664.54        673.38        47.81 o
  -7   0   7       1183.81       1140.07        44.34 o
  -5   0   7          8.39         23.96        14.12 o
  -3   0   7      21219.66      22274.80       158.04 o
  -1   0   7       6607.77       7422.99        82.10 o
   1   0   7       9212.48      10305.58        82.86 o
   3   0   7        952.72       1105.20        28.88 o
   5   0   7       4597.49       4725.52       316.94 o
   7   0   7        238.80        273.00        22.53 o
   9   0   7        160.92        149.02        12.36 o
 -10   1   7          1.17         -4.76         4.76 o
  -9   1   7          5.44         -0.24         6.27 o
  -8   1   7       1389.13       1346.73        50.63 o
  -7   1   7        611.85        585.06        22.47 o
  -6   1   7       1354.72       1244.66        48.09 o
  -5   1   7       1392.44       1249.09        43.59 o
  -4   1   7        256.58        189.15        15.33 o
  -3   1   7        733.84        938.11        21.81 o
  -2   1   7      10457.95      10739.87       189.65 o
  -1   1   7       2138.43       2421.59        29.02 o
   0   1   7          3.95         10.21         4.19 o
   1   1   7        112.33        130.08         7.10 o
   2   1   7       8560.41       8504.73       131.97 o
   3   1   7        330.78        367.95        17.62 o
   4   1   7       1878.66       1771.89        42.51 o
   5   1   7        711.52        691.05        37.72 o
   6   1   7       2373.59       2456.37        52.58 o
   7   1   7        140.81        125.38        14.49 o
   8   1   7        581.99        598.92        21.42 o
   9   1   7        171.39        163.72         9.02 o
 -10   2   7        436.14        442.69        18.56 o
  -9   2   7        554.48        543.92        29.77 o
  -8   2   7        127.93        119.27        15.41 o
  -7   2   7       1383.43       1327.92        39.89 o
  -6   2   7        134.93        115.45        17.95 o
  -5   2   7         21.06         31.80         9.61 o
  -4   2   7       2596.29       2491.88        55.85 o
  -3   2   7       3612.44       3693.83        65.39 o
  -2   2   7       3070.43       3361.08        45.24 o
  -1   2   7        505.15        480.38        16.97 o
   0   2   7       2207.10       2537.85        98.63 o
   1   2   7       4456.45       4892.78       128.35 o
   2   2   7       2641.52       3219.89        50.02 o
   3   2   7       3645.65       3743.29        84.60 o
   4   2   7        841.50        776.92        43.11 o
   5   2   7         63.60         67.21         7.50 o
   6   2   7       1558.03       1510.33        36.38 o
   7   2   7        826.82        907.54        28.09 o
   8   2   7        350.90        358.57        16.44 o
   9   2   7        294.97        304.53        12.12 o
 -10   3   7          4.59         -0.87         3.25 o
  -9   3   7        288.14        286.41        21.37 o
  -8   3   7       4266.36       4203.81       241.11 o
  -7   3   7         69.47         76.81        10.78 o
  -6   3   7        438.43        452.18        23.23 o
  -5   3   7        432.84        332.26        28.11 o
  -4   3   7       4717.70       4820.23       239.76 o
  -3   3   7        447.81        504.75        17.64 o
  -2   3   7       5450.45       5528.93        98.92 o
  -1   3   7        535.64        534.00        21.98 o
   0   3   7         35.26         33.54         6.59 o
   1   3   7        152.39        188.94        11.84 o
   2   3   7       1432.52       1404.91        28.11 o
   3   3   7       1040.03       1053.00        37.47 o
   4   3   7        203.22        158.08        17.11 o
   5   3   7        161.91        148.05        12.13 o
   6   3   7         31.94         44.67         6.88 o
   7   3   7          2.57          8.52         4.50 o
   8   3   7          0.83          0.41         4.84 o
   9   3   7         99.78         92.11         7.72 o
 -10   4   7         71.88         78.25         9.58 o
  -9   4   7        574.10        590.36        24.09 o
  -8   4   7          0.73          3.32         7.27 o
  -7   4   7        335.49        325.10        19.49 o
  -6   4   7       4939.77       4926.76       118.73 o
  -5   4   7          1.99          9.88         7.10 o
  -4   4   7        584.15        578.36        33.50 o
  -3   4   7       5300.45       5527.07        88.10 o
  -2   4   7         12.03         35.40         6.25 o
  -1   4   7       8633.35       9194.96       113.26 o
   0   4   7       1104.30       1215.52        40.66 o
   1   4   7       3325.07       3521.93        67.27 o
   2   4   7         88.94         78.87        10.67 o
   3   4   7       4041.29       4042.83        76.21 o
   4   4   7        661.16        541.93        38.85 o
   5   4   7          9.75          9.31         3.28 o
   6   4   7        716.61        703.40        25.12 o
   7   4   7       1115.02       1213.37        31.43 o
   8   4   7         20.35         21.27         6.22 o
   9   4   7        181.13        191.35        19.27 o
 -10   5   7          4.85          5.09         3.80 o
  -9   5   7        140.04        135.65        14.44 o
  -8   5   7        120.34        141.68        11.27 o
  -7   5   7        140.89        155.41        12.14 o
  -6   5   7        211.99        209.72        12.26 o
  -5   5   7        816.52        626.66        41.34 o
  -4   5   7       1791.66       1839.79        67.25 o
  -3   5   7       1119.17       1015.31        36.29 o
  -2   5   7       1150.57       1019.86        34.88 o
  -1   5   7       3840.95       3636.48       434.66 o
   0   5   7       2295.61       2730.53        57.10 o
   1   5   7       6800.30       7204.59       116.81 o
   2   5   7        492.74        530.05        27.86 o
   3   5   7        641.73        651.62        33.34 o
   4   5   7          0.74         -1.07         3.22 o
   5   5   7       1858.74       1946.26        46.39 o
   6   5   7        182.57        192.11        13.31 o
   7   5   7         25.57         43.20         9.92 o
   8   5   7        152.89        164.62        11.90 o
  -9   6   7        392.40        422.17        23.06 o
  -8   6   7         57.41         50.93         6.79 o
  -7   6   7         25.41         31.11        10.67 o
  -6   6   7       3061.51       3053.90        63.01 o
  -5   6   7        135.17        118.67         8.10 o
  -4   6   7          0.77          3.20         4.14 o
  -3   6   7       2633.86       2600.74        61.62 o
  -2   6   7       4792.57       4908.81        98.42 o
  -1   6   7         20.72         10.81         6.10 o
   0   6   7       1275.04       1288.69        42.36 o
   1   6   7         72.37         53.12         9.22 o
   2   6   7         44.34         50.87        10.03 o
   3   6   7        178.07        187.86        19.30 o
   4   6   7         17.99         14.63         6.95 o
   5   6   7          3.65         12.03         4.44 o
   6   6   7         40.13         44.14        10.04 o
   7   6   7         12.96         14.01         9.66 o
   8   6   7         40.24         45.52         5.15 o
  -9   7   7         15.60         14.16         3.90 o
  -8   7   7         14.07         13.89         5.10 o
  -7   7   7          7.27          8.70         4.82 o
  -6   7   7       1082.90       1045.22        45.93 o
  -5   7   7       3050.69       2959.46        68.50 o
  -4   7   7        386.94        353.81        12.21 o
  -3   7   7       1597.70       1356.90       145.61 o
  -2   7   7       2711.85       2949.00       119.83 o
  -1   7   7       2152.16       1999.89       173.96 o
   0   7   7        214.43        192.27        17.60 o
   1   7   7       2616.29       2453.60        64.10 o
   2   7   7       2022.50       1897.74        72.10 o
   3   7   7          3.67          7.70         5.27 o
   4   7   7       1065.41        969.30        34.75 o
   5   7   7        603.42        591.23        25.54 o
   6   7   7        263.50        273.58        17.61 o
   7   7   7         14.88         15.04         5.24 o
   8   7   7        373.77        414.94        26.71 o
  -9   8   7        609.45        622.84        33.62 o
  -8   8   7          3.02         -2.28         4.60 o
  -7   8   7         83.13         68.48        12.11 o
  -6   8   7        939.46        990.80        42.65 o
  -5   8   7        582.16        532.32        22.59 o
  -4   8   7        404.62        388.12        16.39 o
  -3   8   7        156.18        149.91        10.09 o
  -2   8   7        328.79        347.29        25.03 o
  -1   8   7         22.77         -2.89        30.67 o
   0   8   7       2574.76       2548.80        99.70 o
   1   8   7         22.00         17.75         4.30 o
   2   8   7        387.98        365.04        25.73 o
   3   8   7          1.14         -6.81         6.83 o
   4   8   7       2433.46       2244.30        61.00 o
   5   8   7         48.69         51.91         7.67 o
   6   8   7       1111.76       1097.48        33.03 o
   7   8   7         20.48         29.29         5.82 o
  -8   9   7         36.84         38.25         7.62 o
  -7   9   7        358.72        392.51        52.33 o
  -6   9   7        284.38        273.75        18.67 o
  -5   9   7       1240.43       1128.63        32.73 o
  -4   9   7         20.92         21.55         5.20 o
  -3   9   7        501.68        524.55        17.57 o
  -2   9   7        295.04        295.46        16.04 o
  -1   9   7       2094.94       2079.09        43.26 o
   0   9   7         11.82          6.98         3.46 o
   1   9   7         30.68         29.20         7.05 o
   2   9   7        148.96        148.05        11.67 o
   3   9   7         83.76         83.45         9.12 o
   4   9   7        251.39        224.57        16.81 o
   5   9   7         24.52         16.08         4.87 o
   6   9   7         52.63         56.23         5.90 o
   7   9   7         98.29         81.99         6.36 o
  -8  10   7         25.65         29.11         5.73 o
  -7  10   7          2.48         11.65         6.72 o
  -6  10   7        398.86        409.72        21.47 o
  -5  10   7         78.82        105.13        12.20 o
  -4  10   7        706.39        745.71        30.66 o
  -3  10   7         58.40         56.49         5.75 o
  -2  10   7         59.82         53.52         9.57 o
  -1  10   7         26.13         26.61         6.93 o
   0  10   7       3543.04       3321.28        56.14 o
   1  10   7         72.29         51.02         8.20 o
   2  10   7       2637.17       2523.26        47.51 o
   3  10   7       1098.14       1005.83        37.49 o
   4  10   7       1755.78       1723.87        33.61 o
   5  10   7         13.36         12.13         3.49 o
   6  10   7         60.90         66.49         7.31 o
  -7  11   7        150.67        136.05        14.00 o
  -6  11   7         21.31         18.90         5.53 o
  -5  11   7       1595.67       1687.97        42.46 o
  -4  11   7         23.19         13.06         9.40 o
  -3  11   7          8.85         10.61         8.08 o
  -2  11   7          5.60          1.47         5.34 o
  -1  11   7        729.72        771.77        31.44 o
   0  11   7        510.05        483.17        25.01 o
   1  11   7        408.78        410.40        19.02 o
   2  11   7        140.46        142.04        10.17 o
   3  11   7        552.18        534.22        20.79 o
   4  11   7        600.79        627.58        21.14 o
   5  11   7        297.34        317.71        15.22 o
  -6  12   7        749.37        778.35        27.52 o
  -5  12   7        110.18        102.79        15.20 o
  -4  12   7        860.41        904.59        29.63 o
  -3  12   7        185.78        175.51        14.11 o
  -2  12   7        125.05        131.33        10.93 o
  -1  12   7         94.78         85.61        10.20 o
   0  12   7        408.59        413.05        26.59 o
   1  12   7        308.23        282.07        22.15 o
   2  12   7          2.35          1.32         3.68 o
   3  12   7         25.75         29.35         5.05 o
   4  12   7        225.99        214.19        10.83 o
  -5  13   7        323.44        348.90        18.25 o
  -4  13   7         62.31         56.93         9.52 o
  -3  13   7        475.48        483.75        20.49 o
  -2  13   7         59.03         60.74         9.82 o
  -1  13   7        236.57        252.39        15.28 o
   0  13   7         47.80         58.47         8.18 o
   1  13   7       1403.32       1464.12        43.88 o
   2  13   7        135.92        143.15        13.54 o
   3  13   7          9.35          8.15         3.08 o
  -3  14   7        264.66        296.07        23.20 o
  -2  14   7        246.46        263.94        15.76 o
  -1  14   7        259.26        252.33        16.10 o
   0  14   7         30.76         23.50         3.76 o
   1  14   7         91.98        106.81         8.89 o
   2  14   7          1.96          5.75         3.49 o
 -10   0   8         88.53         70.77        13.46 o
  -8   0   8        510.44        515.49        44.50 o
  -6   0   8        523.14        475.72        55.59 o
  -4   0   8      13540.09      13281.54       138.31 o
  -2   0   8      21538.62      24209.98       154.21 o
   0   0   8       1596.40       1606.98        31.75 o
   2   0   8       4892.15       4797.11       210.63 o
   4   0   8         85.29        111.03        25.74 o
   6   0   8        911.89        945.42        51.62 o
   8   0   8        219.44        279.30        20.23 o
 -10   1   8          5.23         -0.70         5.07 o
  -9   1   8       1059.77       1055.21        41.44 o
  -8   1   8        176.26        182.29        18.80 o
  -7   1   8        496.20        461.87        20.17 o
  -6   1   8        225.50        199.70        26.35 o
  -5   1   8       8257.02       7485.80       153.34 o
  -4   1   8       2778.59       3039.04        50.52 o
  -3   1   8       1332.59       1098.68        25.91 o
  -2   1   8        415.12        445.22        14.78 o
  -1   1   8       3179.65       3516.23        51.62 o
   0   1   8        101.33         91.06         6.27 o
   1   1   8       3702.56       3994.18        81.17 o
   2   1   8        724.27        865.67        22.83 o
   3   1   8       1174.53       1125.05        32.56 o
   4   1   8          4.88         -1.70        11.48 o
   5   1   8        387.18        408.13        18.17 o
   6   1   8        251.59        265.20        15.42 o
   7   1   8       1390.04       1487.64        35.56 o
   8   1   8        321.15        296.29        14.47 o
   9   1   8          8.88          0.07         5.56 o
 -10   2   8        397.41        417.83        17.79 o
  -9   2   8        545.68        505.00        28.80 o
  -8   2   8       1095.79       1024.17        73.83 o
  -7   2   8       1759.93       1737.38        38.85 o
  -6   2   8         20.88         30.50         5.85 o
  -5   2   8        215.11        195.66        17.94 o
  -4   2   8       3396.44       3177.21        64.67 o
  -3   2   8       1933.76       2001.70        57.62 o
  -2   2   8       1618.21       1701.33        29.32 o
  -1   2   8          5.78         15.91         3.15 o
   0   2   8       2669.72       3017.03        74.99 o
   1   2   8        275.95        272.59        16.32 o
   2   2   8       5873.11       6509.83       290.16 o
   3   2   8         22.47         37.43        17.64 o
   4   2   8        262.40        227.16        24.04 o
   5   2   8        237.98        241.58        15.38 o
   6   2   8        592.38        583.63        22.70 o
   7   2   8        186.61        187.89        14.68 o
   8   2   8         16.74         13.84         4.32 o
 -10   3   8          0.95          1.18         3.03 o
  -9   3   8        222.11        211.29        20.27 o
  -8   3   8        320.74        374.45        26.18 o
  -7   3   8       1047.15       1040.24        27.20 o
  -6   3   8        566.70        571.75        19.42 o
  -5   3   8       2041.14       1973.99        69.89 o
  -4   3   8       1873.69       1930.44        76.10 o
  -3   3   8       4136.17       4270.41       140.57 o
  -2   3   8       2542.23       2647.16        42.56 o
  -1   3   8        767.52        845.25        45.22 o
   0   3   8       3368.86       3719.72        99.87 o
   1   3   8       4597.90       5211.27        78.69 o
   2   3   8        240.02        246.86        22.37 o
   3   3   8       1981.73       1969.56        67.02 o
   4   3   8        581.60        516.23        37.43 o
   5   3   8       1600.46       1647.42        49.02 o
   6   3   8          7.98          3.97         5.79 o
   7   3   8        845.50        888.79        26.68 o
   8   3   8        580.32        595.88        19.26 o
 -10   4   8        555.31        596.70        35.99 o
  -9   4   8         41.10         51.74         7.99 o
  -8   4   8       2253.36       2285.27        64.78 o
  -7   4   8       1261.38       1260.12        33.33 o
  -6   4   8        597.99        593.22        22.60 o
  -5   4   8        181.55        165.01        21.20 o
  -4   4   8       5029.79       4774.73        99.46 o
  -3   4   8        973.23        996.23        50.39 o
  -2   4   8        111.10        101.94        11.13 o
  -1   4   8       2595.44       2494.37        62.14 o
   0   4   8       3463.45       3622.84        74.35 o
   1   4   8         64.37         66.06         7.80 o
   2   4   8       1426.88       1500.00        60.39 o
   3   4   8       2040.36       1822.05       107.86 o
   4   4   8        598.59        668.31        20.92 o
   5   4   8        423.13        444.25        17.39 o
   6   4   8        255.29        267.70        15.40 o
   7   4   8         42.87         32.83         7.08 o
   8   4   8          0.36          1.40         6.03 o
 -10   5   8          6.45         11.69         4.05 o
  -9   5   8         52.64         63.96         7.67 o
  -8   5   8       1822.71       1874.69        54.80 o
  -7   5   8         59.49         66.98         8.22 o
  -6   5   8       1619.70       1671.24        38.33 o
  -5   5   8        834.76        798.42        21.53 o
  -4   5   8       1470.99       1473.27        61.94 o
  -3   5   8       1076.45       1085.85        38.30 o
  -2   5   8       4517.55       4677.83        92.91 o
  -1   5   8         16.68         19.30        13.87 o
   0   5   8       2191.23       2600.30       232.49 o
   1   5   8       1761.67       1782.68        49.44 o
   2   5   8       1653.12       1568.06        48.96 o
   3   5   8       5328.69       4947.04       130.05 o
   4   5   8        268.69        268.99        13.69 o
   5   5   8         55.55         52.40        10.68 o
   6   5   8         86.37         77.39         8.76 o
   7   5   8        126.23        149.92        12.64 o
   8   5   8          1.42          5.19         7.33 o
  -9   6   8        230.61        236.81        13.84 o
  -8   6   8        856.82        804.90        28.48 o
  -7   6   8        139.82        142.92        10.42 o
  -6   6   8       2540.96       2496.76        48.17 o
  -5   6   8       4203.76       4158.02        91.23 o
  -4   6   8        282.04        241.00        26.59 o
  -3   6   8        187.27        173.52        16.64 o
  -2   6   8         41.52         55.60        15.86 o
  -1   6   8       2133.15       1782.09        64.19 o
   0   6   8        865.02        871.23        45.22 o
   1   6   8        746.56        725.52        35.45 o
   2   6   8        265.66        212.39        19.18 o
   3   6   8        705.43        667.34        27.30 o
   4   6   8          0.09          0.76         4.67 o
   5   6   8       1479.09       1237.69        47.94 o
   6   6   8        337.10        333.09        19.33 o
   7   6   8        236.97        266.50        13.58 o
   8   6   8         85.35         90.23         9.62 o
  -9   7   8        400.44        410.27        15.87 o
  -8   7   8        621.01        654.80        25.10 o
  -7   7   8        613.75        650.60        27.33 o
  -6   7   8        445.94        432.69        20.07 o
  -5   7   8        815.29        739.90        20.92 o
  -4   7   8         28.85         22.67         3.70 o
  -3   7   8        152.40        162.59        20.68 o
  -2   7   8       1717.06       1821.04       144.24 o
  -1   7   8        105.99         74.17        14.23 o
   0   7   8        196.34        181.73        21.65 o
   1   7   8        301.77        297.98        23.32 o
   2   7   8        558.08        601.12        31.72 o
   3   7   8          0.25          2.07         5.26 o
   4   7   8        436.77        401.01        22.61 o
   5   7   8        230.13        223.72        20.27 o
   6   7   8        253.93        242.96        18.51 o
   7   7   8         34.22         36.21         5.11 o
  -9   8   8         15.54         49.63        10.14 o
  -8   8   8        108.41        101.56         9.56 o
  -7   8   8        595.75        588.71        31.97 o
  -6   8   8        256.15        261.68        16.78 o
  -5   8   8         44.74         37.73         6.79 o
  -4   8   8        483.14        462.61        18.11 o
  -3   8   8       1474.04       1443.22        31.26 o
  -2   8   8       1786.70       1712.07        46.56 o
  -1   8   8       2983.01       2889.89        49.11 o
   0   8   8          0.12          2.79         3.28 o
   1   8   8         22.12         19.72         5.20 o
   2   8   8       1252.64       1147.75        37.36 o
   3   8   8        154.81        142.41        13.39 o
   4   8   8         55.87         50.83         9.35 o
   5   8   8        395.91        367.74        29.28 o
   6   8   8         14.79          9.76         5.82 o
   7   8   8         39.63         42.63         6.06 o
  -8   9   8        102.36        104.50        11.20 o
  -7   9   8        222.81        187.32        17.58 o
  -6   9   8        182.19        174.15        15.02 o
  -5   9   8          2.26          4.04         5.37 o
  -4   9   8       1179.38       1102.62        35.47 o
  -3   9   8         17.05         20.84         4.23 o
  -2   9   8       1548.19       1498.80        61.29 o
  -1   9   8        113.93         90.55        13.79 o
   0   9   8       4855.09       4444.39        89.56 o
   1   9   8          1.34          5.38         4.94 o
   2   9   8         74.60         69.66         9.63 o
   3   9   8         15.57         16.79         4.91 o
   4   9   8       1336.93       1333.68        30.30 o
   5   9   8        307.87        291.12        15.12 o
   6   9   8        160.66        164.86        10.11 o
  -7  10   8       1448.00       1541.21        43.65 o
  -6  10   8        759.00        748.30        28.21 o
  -5  10   8        733.87        721.81        25.52 o
  -4  10   8        804.29        777.70        23.62 o
  -3  10   8       1243.60       1195.85        26.34 o
  -2  10   8         83.83         63.96        12.01 o
  -1  10   8        755.86        791.13        27.84 o
   0  10   8          3.60          5.07         5.55 o
   1  10   8          6.14          9.83         5.26 o
   2  10   8         77.83         76.75        10.48 o
   3  10   8        170.35        181.63        12.83 o
   4  10   8        169.73        178.66        12.33 o
   5  10   8         83.62         78.71         7.61 o
   6  10   8         21.92         19.69         3.49 o
  -7  11   8         30.93         25.44        11.15 o
  -6  11   8        564.16        592.17        22.50 o
  -5  11   8        251.33        222.00        15.28 o
  -4  11   8        124.42        101.16        21.38 o
  -3  11   8        207.80        173.31        14.43 o
  -2  11   8        950.16        884.34        28.32 o
  -1  11   8        138.91        157.02        14.77 o
   0  11   8        330.94        383.12        18.94 o
   1  11   8        269.23        270.07        18.12 o
   2  11   8        658.17        591.02        22.43 o
   3  11   8         11.28          9.92         3.68 o
   4  11   8       1401.06       1353.03        29.28 o
   5  11   8         17.46         15.22         3.49 o
  -6  12   8         16.14          9.10         7.38 o
  -5  12   8        448.98        449.11        22.41 o
  -4  12   8        180.46        168.72        13.50 o
  -3  12   8         13.65         18.11         8.32 o
  -2  12   8         88.56        115.43        10.35 o
  -1  12   8       1277.65       1259.97        39.45 o
   0  12   8         70.96         69.82        11.41 o
   1  12   8         28.51         29.67         6.30 o
   2  12   8        495.83        509.90        22.23 o
   3  12   8        291.52        314.49        16.45 o
   4  12   8          1.01          6.19         4.83 o
  -5  13   8        181.90        210.64        13.73 o
  -4  13   8          7.36         15.79         9.81 o
  -3  13   8        146.82        172.09        22.68 o
  -2  13   8       1034.54       1090.95        25.77 o
  -1  13   8         32.22         34.82         6.18 o
   0  13   8         57.13         50.16         7.07 o
   1  13   8         60.20         52.51         8.43 o
   2  13   8         71.65         83.13        11.02 o
   3  13   8          1.45          2.81         3.20 o
  -3  14   8         17.53         25.91         7.40 o
  -2  14   8         33.45         37.16         8.79 o
  -1  14   8        869.45        890.10        40.31 o
   0  14   8        125.52        135.13         8.59 o
   1  14   8        135.81        115.88        13.81 o
  -9   0   9        602.21        575.85        43.27 o
  -7   0   9        991.11        886.27        92.76 o
  -5   0   9       1608.41       1145.07        79.24 o
  -3   0   9        399.84        454.75        22.25 o
  -1   0   9       7077.94       7268.91       305.98 o
   1   0   9       2900.41       3027.14       208.54 o
   3   0   9       1381.16       1493.16        95.86 o
   5   0   9        105.75        103.57        19.86 o
   7   0   9        115.68        112.00        16.52 o
 -10   1   9        800.59        825.34        30.11 o
  -9   1   9        367.40        369.35        24.63 o
  -8   1   9        127.84        115.27        12.26 o
  -7   1   9         21.64         14.67         4.41 o
  -6   1   9       1094.29       1059.53        29.12 o
  -5   1   9       2063.49       2097.26        98.42 o
  -4   1   9       4018.66       3964.49        53.63 o
  -3   1   9          7.90          9.13         4.41 o
  -2   1   9        551.97        738.24        30.22 o
  -1   1   9        766.94        941.38        27.88 o
   0   1   9       5950.07       6578.49        79.63 o
   1   1   9        200.29        255.56        12.24 o
   2   1   9       2614.23       2938.83        50.65 o
   3   1   9        299.98        317.10        21.58 o
   4   1   9        276.37        274.64        18.93 o
   5   1   9         14.91         12.37        10.58 o
   6   1   9       1679.93       1759.73        53.77 o
   7   1   9        296.85        281.75        15.17 o
   8   1   9         47.05         36.41         4.44 o
 -10   2   9          1.75          1.18         3.43 o
  -9   2   9        175.33        172.15        20.72 o
  -8   2   9        142.94        136.74        13.11 o
  -7   2   9        332.32        339.83        17.37 o
  -6   2   9         17.74         22.39         3.80 o
  -5   2   9       4055.20       3758.70       125.75 o
  -4   2   9        642.06        687.47        31.20 o
  -3   2   9       1658.74       1561.70        29.44 o
  -2   2   9       2467.35       2588.30        56.67 o
  -1   2   9       3581.07       3748.81        45.80 o
   0   2   9        659.55        697.60        23.02 o
   1   2   9       2824.34       2928.74        63.20 o
   2   2   9        302.44        347.47        17.28 o
   3   2   9        573.01        544.85        36.74 o
   4   2   9       1053.16       1071.97        42.25 o
   5   2   9       3123.98       3165.14        72.69 o
   6   2   9          0.33         -6.13         6.13 o
   7   2   9        861.32        839.03        25.58 o
   8   2   9        637.80        626.92        16.64 o
 -10   3   9        593.18        665.81        20.88 o
  -9   3   9        766.20        805.81        34.38 o
  -8   3   9        764.55        755.92        29.68 o
  -7   3   9        499.72        513.16        22.36 o
  -6   3   9       3760.95       3686.64        59.22 o
  -5   3   9          1.99          1.76         6.10 o
  -4   3   9       6545.21       6267.33       195.51 o
  -3   3   9        201.58        184.93        11.76 o
  -2   3   9       3020.86       3083.89        51.00 o
  -1   3   9          3.42          4.44         3.58 o
   0   3   9       6716.28       7253.72       170.27 o
   1   3   9        407.67        436.25        22.51 o
   2   3   9         29.92         34.42        24.92 o
   3   3   9        214.38        212.50        44.88 o
   4   3   9        445.21        448.51        28.00 o
   5   3   9         35.50         41.70         8.10 o
   6   3   9          2.99         10.00         5.05 o
   7   3   9         25.48         22.22         5.11 o
   8   3   9          7.67         18.29         6.19 o
 -10   4   9          7.37          8.55         3.49 o
  -9   4   9        227.69        215.84        21.67 o
  -8   4   9          2.76         15.32         9.46 o
  -7   4   9        178.00        181.44        11.66 o
  -6   4   9       1021.84        966.31        23.60 o
  -5   4   9        694.37        652.63        30.93 o
  -4   4   9       3897.66       3646.36        76.97 o
  -3   4   9       1654.72       1605.33        68.30 o
  -2   4   9       1278.40       1314.99        41.21 o
  -1   4   9        200.95        193.97        15.39 o
   0   4   9         99.08         86.11        10.80 o
   1   4   9      11212.17      11693.97       302.31 o
   2   4   9         90.00         98.69        16.34 o
   3   4   9        352.71        333.70        68.35 o
   4   4   9         99.20        118.10        17.39 o
   5   4   9       1880.50       1860.99        46.89 o
   6   4   9         25.78         18.74         5.09 o
   7   4   9        270.68        273.42        16.48 o
   8   4   9         25.00         23.97         6.01 o
  -9   5   9         64.44         73.83         8.00 o
  -8   5   9        594.48        584.80        29.50 o
  -7   5   9       1021.88       1059.88        30.23 o
  -6   5   9        543.26        526.54        19.34 o
  -5   5   9         25.80         20.06         3.90 o
  -4   5   9       3124.25       2956.95        72.25 o
  -3   5   9        444.82        409.58        32.31 o
  -2   5   9        148.60        112.05        12.79 o
  -1   5   9       3077.02       3260.85       280.88 o
   0   5   9       2346.36       2317.34       214.36 o
   1   5   9          8.55          7.02         7.18 o
   2   5   9        159.20        206.11        23.33 o
   3   5   9       4434.36       4442.75        60.25 o
   4   5   9        317.92        318.98        17.08 o
   5   5   9          9.08          6.09         9.43 o
   6   5   9        200.52        193.32        19.27 o
   7   5   9        417.89        432.97        25.10 o
   8   5   9         20.12         27.25         5.89 o
  -9   6   9         69.86         75.96         6.45 o
  -8   6   9       1734.94       1800.99        36.28 o
  -7   6   9        393.06        396.23        16.58 o
  -6   6   9       1344.23       1323.69        34.41 o
  -5   6   9         29.42         29.32         4.66 o
  -4   6   9       2514.80       2360.27        34.82 o
  -3   6   9        479.04        486.48        36.55 o
  -2   6   9       2299.19       2402.68       154.34 o
  -1   6   9        483.40        491.56        34.91 o
   0   6   9        522.46        639.55        99.52 o
   1   6   9        572.79        556.58        30.49 o
   2   6   9       1615.76       1563.97        51.08 o
   3   6   9         61.33         60.86         7.67 o
   4   6   9        679.75        630.02        28.09 o
   5   6   9        216.90        201.22        19.73 o
   6   6   9          4.36          6.14         5.15 o
   7   6   9         72.44         77.69         8.35 o
  -9   7   9         34.21         42.37         5.24 o
  -8   7   9        235.08        222.05        15.66 o
  -7   7   9         79.14         76.21         7.32 o
  -6   7   9         22.71         25.01         6.15 o
  -5   7   9         13.56         10.75         3.32 o
  -4   7   9       1279.23       1183.82        24.35 o
  -3   7   9       2356.60       2216.17        38.92 o
  -2   7   9        570.41        534.07        39.16 o
  -1   7   9       3178.61       3164.20        93.39 o
   0   7   9        952.95        900.77        34.09 o
   1   7   9        299.13        287.66        14.51 o
   2   7   9        349.42        292.92        18.58 o
   3   7   9       2317.00       2247.35        45.23 o
   4   7   9        176.14        173.26        21.56 o
   5   7   9        131.48        111.57        12.03 o
   6   7   9        509.36        539.84        20.33 o
   7   7   9        200.77        208.93        11.95 o
  -8   8   9        650.29        662.28        28.90 o
  -7   8   9        485.47        504.66        27.51 o
  -6   8   9        458.77        446.71        20.51 o
  -5   8   9        988.19        916.15        25.66 o
  -4   8   9         21.44         25.51         5.04 o
  -3   8   9        105.95        118.58         8.66 o
  -2   8   9        595.43        562.90        21.63 o
  -1   8   9       1139.07       1240.32        37.51 o
   0   8   9        237.08        214.98        14.03 o
   1   8   9         12.35         12.90        11.26 o
   2   8   9        870.60        816.03        31.73 o
   3   8   9        113.86        109.55        12.73 o
   4   8   9       1165.04       1137.70        32.34 o
   5   8   9          1.16         -1.87         5.06 o
   6   8   9         23.70         24.49         5.83 o
   7   8   9          0.57         -4.46         4.59 o
  -8   9   9         56.03         57.64         7.96 o
  -7   9   9       1937.17       2065.04        65.36 o
  -6   9   9          0.13         -0.74         5.45 o
  -5   9   9         79.73         73.16         7.81 o
  -4   9   9        255.78        197.44        11.79 o
  -3   9   9       1901.98       1850.84        60.54 o
  -2   9   9        189.52        187.73        16.35 o
  -1   9   9        146.44        138.08        11.32 o
   0   9   9        186.96        189.44        13.87 o
   1   9   9        807.52        754.82        30.76 o
   2   9   9        502.36        452.67        24.06 o
   3   9   9        229.00        215.50        16.66 o
   4   9   9          3.61          1.59         3.40 o
   5   9   9         14.21         17.45         5.16 o
   6   9   9          8.83          3.05         2.66 o
  -7  10   9        197.55        209.29        15.98 o
  -6  10   9        614.97        651.36        25.47 o
  -5  10   9        113.36        130.00        12.69 o
  -4  10   9        165.19        157.35        10.77 o
  -3  10   9        214.87        183.61        11.29 o
  -2  10   9       2229.67       2312.59        91.87 o
  -1  10   9         13.51         17.20         6.19 o
   0  10   9        205.90        203.21        14.42 o
   1  10   9         67.26         50.49         7.62 o
   2  10   9       1030.50        974.63        34.28 o
   3  10   9          3.03          3.38         5.10 o
   4  10   9       2084.33       2087.64        38.10 o
   5  10   9        132.55        129.11         8.60 o
  -7  11   9        496.80        525.89        23.86 o
  -6  11   9         35.60         19.54         4.98 o
  -5  11   9        131.37        132.77        18.14 o
  -4  11   9        150.62        138.44         9.97 o
  -3  11   9       1569.36       1513.66        41.49 o
  -2  11   9          6.39          6.18         5.70 o
  -1  11   9        341.18        341.19        26.26 o
   0  11   9         30.05         31.82         6.93 o
   1  11   9          5.94         17.33         5.64 o
   2  11   9        415.94        429.06        21.80 o
   3  11   9        513.16        542.54        17.74 o
   4  11   9         10.76         12.46         3.96 o
   5  11   9          0.91          4.39         2.46 o
  -6  12   9         41.71         38.70         9.35 o
  -5  12   9         11.16         12.67         7.32 o
  -4  12   9        824.77        898.39        35.49 o
  -3  12   9        166.71        187.55        14.07 o
  -2  12   9        868.02        894.45        30.40 o
  -1  12   9        299.92        309.29        19.05 o
   0  12   9          5.89          9.93        12.56 o
   1  12   9          1.83          3.66         3.97 o
   2  12   9        310.28        347.62        17.63 o
   3  12   9         75.13         72.91         8.00 o
   4  12   9          1.36          2.59         3.00 o
  -4  13   9         38.05         53.75        21.13 o
  -3  13   9        131.41        177.97        26.56 o
  -2  13   9          0.08          1.39         5.19 o
  -1  13   9        888.71        892.22        32.60 o
   0  13   9          3.79          5.28         3.69 o
   1  13   9          5.79          1.55         3.31 o
   2  13   9          8.49          9.38         3.64 o
  -2  14   9        349.41        429.48        25.72 o
  -1  14   9         53.69         46.31         9.41 o
 -10   0  10        252.46        243.22        22.97 o
  -8   0  10         52.87         39.48         9.53 o
  -6   0  10        339.49        338.92        23.96 o
  -4   0  10       1585.78       1621.20       127.83 o
  -2   0  10         18.89          7.32         5.41 o
   0   0  10      21756.67      24140.12       193.36 o
   2   0  10       1106.91       1221.06        49.01 o
   4   0  10       4368.94       4500.59       127.08 o
   6   0  10         57.00         62.80        17.89 o
   8   0  10         37.84         47.57        12.62 o
 -10   1  10         26.69         32.00         6.67 o
  -9   1  10         87.95         89.42        12.70 o
  -8   1  10          1.64          3.93         5.19 o
  -7   1  10       1782.74       1682.11        38.43 o
  -6   1  10       1144.78       1076.66        27.01 o
  -5   1  10       3541.39       3373.57        81.14 o
  -4   1  10        484.82        535.87        20.71 o
  -3   1  10       3879.14       3819.51        57.23 o
  -2   1  10       2760.08       2909.52        47.73 o
  -1   1  10       2646.76       2598.96        54.65 o
   0   1  10       3009.12       3319.68        57.61 o
   1   1  10        106.03        118.44        12.40 o
   2   1  10        154.63        146.77        14.51 o
   3   1  10        473.79        424.55        35.54 o
   4   1  10          1.50          7.31         6.03 o
   5   1  10        362.87        324.38        25.22 o
   6   1  10         78.86         58.86        11.35 o
   7   1  10        115.97        100.45        10.66 o
   8   1  10         10.96          4.19         4.60 o
 -10   2  10       1076.77       1058.95        26.51 o
  -9   2  10        648.61        674.26        31.73 o
  -8   2  10        196.59        156.02        13.82 o
  -7   2  10        230.81        216.18        12.58 o
  -6   2  10       3147.28       3081.74        37.81 o
  -5   2  10       1700.87       1685.27        54.99 o
  -4   2  10         93.45         78.90         9.62 o
  -3   2  10        386.52        372.75        16.30 o
  -2   2  10       4717.77       4842.96        99.41 o
  -1   2  10        539.66        579.52        18.82 o
   0   2  10       4503.87       5013.56        73.47 o
   1   2  10       1258.47       1335.24        41.03 o
   2   2  10         25.08         28.62         6.29 o
   3   2  10          9.51         12.70        10.52 o
   4   2  10       2894.60       2766.77       205.04 o
   5   2  10          0.09         -7.15         7.15 o
   6   2  10        105.53        100.43        15.05 o
   7   2  10         29.56         11.56         4.23 o
   8   2  10        202.21        193.79        14.66 o
 -10   3  10         22.41         31.22         4.91 o
  -9   3  10        225.76        203.51        17.86 o
  -8   3  10         11.68         10.36         6.48 o
  -7   3  10          4.42         10.59         4.36 o
  -6   3  10         12.71         13.33         3.29 o
  -5   3  10       3415.31       3163.85        74.88 o
  -4   3  10        144.72        168.29        16.60 o
  -3   3  10         78.26        105.71         9.94 o
  -2   3  10        165.12        155.22        10.73 o
  -1   3  10       3551.32       3430.91        68.36 o
   0   3  10         55.60         77.24         8.83 o
   1   3  10       2635.61       2589.63        57.43 o
   2   3  10        713.59        822.85        77.18 o
   3   3  10        890.26        843.30        29.61 o
   4   3  10        161.04        174.84        18.14 o
   5   3  10       1782.55       1719.97        57.28 o
   6   3  10         38.81         41.04         6.69 o
   7   3  10        144.46        117.67        14.73 o
   8   3  10         17.67         11.48         7.24 o
 -10   4  10        491.82        530.57        28.46 o
  -9   4  10        315.99        325.55        16.84 o
  -8   4  10        616.22        633.03        20.21 o
  -7   4  10       1144.06       1131.86        28.99 o
  -6   4  10      10818.58      10922.07       104.45 o
  -5   4  10        123.39        147.54        10.13 o
  -4   4  10        111.70        144.06        26.29 o
  -3   4  10        359.78        356.55        23.78 o
  -2   4  10       5411.61       5174.51        70.70 o
  -1   4  10         18.05         15.98         4.82 o
   0   4  10        468.90        571.09        32.76 o
   1   4  10       1034.99       1038.23        37.68 o
   2   4  10        164.80        154.94        20.67 o
   3   4  10       1110.65       1016.64        31.19 o
   4   4  10        248.00        249.90        14.94 o
   5   4  10         60.15         59.38         9.77 o
   6   4  10         60.86         44.01         7.66 o
   7   4  10        360.66        370.52        18.13 o
   8   4  10          4.37          9.79         7.16 o
  -9   5  10         40.11         39.22         5.23 o
  -8   5  10       1107.46       1067.15        28.56 o
  -7   5  10         90.78         85.77        11.39 o
  -6   5  10        392.77        359.05        16.20 o
  -5   5  10         52.57         47.19         6.05 o
  -4   5  10       5545.84       5314.53        84.24 o
  -3   5  10         23.33         23.54         8.51 o
  -2   5  10          2.79          7.32         5.17 o
  -1   5  10       3372.36       3482.08        73.00 o
   0   5  10        843.53        927.45       152.33 o
   1   5  10        487.10        489.73        35.73 o
   2   5  10       1847.89       1857.07        40.99 o
   3   5  10       2292.10       2213.78        43.83 o
   4   5  10          6.99          5.93         4.37 o
   5   5  10       2453.60       2443.01        41.64 o
   6   5  10         53.30         44.82         6.63 o
   7   5  10         12.80          5.63         4.19 o
  -9   6  10         86.76         88.84         7.67 o
  -8   6  10          0.00         -0.62         4.76 o
  -7   6  10         45.53         37.53         7.42 o
  -6   6  10        939.24        939.15        26.04 o
  -5   6  10        142.37        148.39         9.69 o
  -4   6  10       2768.16       2616.30        52.51 o
  -3   6  10       7277.91       7262.82       205.32 o
  -2   6  10          4.28         28.08         9.97 o
  -1   6  10       1315.30       1387.66        65.40 o
   0   6  10        151.77        148.63        19.99 o
   1   6  10       1163.28       1248.02        33.75 o
   2   6  10        504.88        526.50        24.65 o
   3   6  10        118.12        117.30         9.62 o
   4   6  10        237.92        254.59        15.37 o
   5   6  10        109.16        104.83        10.24 o
   6   6  10         11.59          9.83         4.31 o
   7   6  10        248.38        235.11        13.03 o
  -9   7  10         47.31         31.32         8.20 o
  -8   7  10       1014.71       1054.27        37.69 o
  -7   7  10       1232.05       1251.51        31.37 o
  -6   7  10        199.62        186.13        12.61 o
  -5   7  10         18.43         19.20         3.85 o
  -4   7  10        554.85        533.14        16.48 o
  -3   7  10       1466.95       1375.08        28.08 o
  -2   7  10       1038.38        975.56        25.18 o
  -1   7  10        484.08        470.33        20.01 o
   0   7  10       1087.70       1074.32        27.22 o
   1   7  10         51.56         46.55         8.13 o
   2   7  10       1460.48       1435.74        56.05 o
   3   7  10          1.68          6.60         4.58 o
   4   7  10        192.85        179.11        15.24 o
   5   7  10          6.81          7.73         4.76 o
   6   7  10        513.70        524.67        26.03 o
   7   7  10          5.16          6.33         4.10 o
  -8   8  10        315.91        331.04        19.60 o
  -7   8  10        357.91        332.86        23.15 o
  -6   8  10         70.27         56.64         7.81 o
  -5   8  10        942.32        911.05        25.57 o
  -4   8  10        393.67        351.31        14.63 o
  -3   8  10       1485.11       1398.05        34.97 o
  -2   8  10        224.34        207.72        12.11 o
  -1   8  10        205.67        194.35        13.38 o
   0   8  10       1683.74       1649.85        48.53 o
   1   8  10       1454.22       1457.18        63.34 o
   2   8  10        323.57        291.39        19.25 o
   3   8  10        282.53        271.93        18.61 o
   4   8  10        404.95        467.01        20.36 o
   5   8  10        168.98        159.56        13.13 o
   6   8  10         59.69         58.12         6.52 o
  -8   9  10        258.77        254.64        15.26 o
  -7   9  10         89.21         84.46        11.44 o
  -6   9  10         65.38         80.28        10.29 o
  -5   9  10         94.57         90.01         8.35 o
  -4   9  10        217.28        258.39        16.26 o
  -3   9  10         34.10         35.68         6.21 o
  -2   9  10       2073.14       2012.46        59.33 o
  -1   9  10         86.78         70.05         8.61 o
   0   9  10         26.98         33.91         8.18 o
   1   9  10        244.53        222.18        16.92 o
   2   9  10       2698.34       2625.31        65.40 o
   3   9  10          9.37          4.36         5.09 o
   4   9  10         81.56         66.26        11.52 o
   5   9  10          3.86          5.38         5.18 o
   6   9  10        593.52        613.57        19.14 o
  -7  10  10        220.03        221.72        28.66 o
  -6  10  10          0.46          5.51         5.18 o
  -5  10  10       1417.71       1485.84        36.02 o
  -4  10  10          8.82          9.90         4.37 o
  -3  10  10       2355.36       2166.76        66.25 o
  -2  10  10        398.84        333.34        17.26 o
  -1  10  10        429.30        482.22        35.45 o
   0  10  10         60.27         34.89         9.62 o
   1  10  10        785.48        805.24        31.03 o
   2  10  10          8.89         17.63         5.59 o
   3  10  10          0.23          5.68         5.12 o
   4  10  10          5.62          7.53         5.00 o
   5  10  10         23.34         36.74         5.98 o
  -6  11  10          1.14         -3.77         3.77 o
  -5  11  10         74.69         61.11         7.96 o
  -4  11  10        487.32        514.57        21.71 o
  -3  11  10        366.78        348.70        16.56 o
  -2  11  10       1028.07       1004.01        34.07 o
  -1  11  10         84.28         83.71        11.36 o
   0  11  10        170.42        157.42        16.79 o
   1  11  10        331.72        337.33        19.14 o
   2  11  10        595.61        668.73        25.82 o
   3  11  10          3.29          5.16         3.64 o
   4  11  10         57.26         58.82         6.95 o
  -5  12  10         19.58         24.47         4.59 o
  -4  12  10          5.13         14.46         7.37 o
  -3  12  10        534.97        578.25        23.02 o
  -2  12  10          2.59          5.87         8.22 o
  -1  12  10        422.20        359.97        23.13 o
   0  12  10        118.53        110.69        13.31 o
   1  12  10        943.42       1004.94        29.25 o
   2  12  10         18.96         10.18         3.89 o
   3  12  10        569.59        566.59        23.35 o
  -4  13  10        596.61        644.27        23.67 o
  -3  13  10         18.03         41.67        26.39 o
  -2  13  10          4.30          4.38         4.82 o
  -1  13  10        196.87        214.61        16.26 o
   0  13  10        552.47        574.64        24.77 o
   1  13  10          0.49         -2.31         4.52 o
   2  13  10          7.86          8.83         3.82 o
  -9   0  11       1216.41       1256.64        60.50 o
  -7   0  11       5441.70       5091.40        94.52 o
  -5   0  11        245.88        264.99        39.64 o
  -3   0  11       3264.18       2873.50        76.09 o
  -1   0  11         84.32         55.58         9.98 o
   1   0  11        428.09        448.65        29.37 o
   3   0  11       1644.66       1438.98        70.71 o
   5   0  11         55.23         38.03        15.43 o
   7   0  11         78.65         57.47        15.27 o
 -10   1  11        137.64        137.80        16.47 o
  -9   1  11        206.30        213.87        17.99 o
  -8   1  11       1396.80       1313.75        40.19 o
  -7   1  11         64.83         64.09         7.86 o
  -6   1  11       2077.06       1905.43        36.37 o
  -5   1  11        694.92        671.71        45.13 o
  -4   1  11         35.75         38.86         6.35 o
  -3   1  11        427.41        437.79        18.78 o
  -2   1  11       9825.88       9732.95       132.34 o
  -1   1  11       1282.57       1270.42        39.13 o
   0   1  11       3692.14       4292.18       116.45 o
   1   1  11        766.73        897.79        42.30 o
   2   1  11       3525.90       3748.40        90.46 o
   3   1  11         37.53         32.74         6.02 o
   4   1  11       1606.92       1554.51        54.36 o
   5   1  11          5.20         14.71         8.52 o
   6   1  11         25.48          9.83         7.79 o
   7   1  11        165.65        158.41        16.38 o
   8   1  11        230.16        249.30        15.29 o
 -10   2  11         14.68         15.02         4.12 o
  -9   2  11         28.53         43.23        15.27 o
  -8   2  11         64.44         57.42         8.95 o
  -7   2  11        531.39        518.19        19.20 o
  -6   2  11        781.44        762.01        22.80 o
  -5   2  11         12.69          4.10         4.66 o
  -4   2  11          1.19         11.70         6.70 o
  -3   2  11       1333.28       1265.00        34.93 o
  -2   2  11         24.98         32.18         6.02 o
  -1   2  11       2186.69       2158.64        73.24 o
   0   2  11        210.28        185.38        15.65 o
   1   2  11         77.42         63.68        12.13 o
   2   2  11        822.49        791.71        44.53 o
   3   2  11       1421.89       1476.08        51.02 o
   4   2  11        250.06        227.58        21.69 o
   5   2  11        125.55        135.84        13.25 o
   6   2  11        117.36        109.38        15.10 o
   7   2  11        642.95        627.56        30.26 o
   8   2  11        225.52        200.78        19.66 o
 -10   3  11         52.85         60.24        10.35 o
  -9   3  11        613.92        667.79        29.65 o
  -8   3  11       1269.86       1318.69        37.87 o
  -7   3  11        632.91        657.58        21.58 o
  -6   3  11       1734.24       1699.82        34.36 o
  -5   3  11       1135.02       1039.46        29.46 o
  -4   3  11        790.93        657.54        33.38 o
  -3   3  11        227.55        230.82        15.39 o
  -2   3  11       7021.53       6818.12        72.86 o
  -1   3  11        199.01        178.70        13.56 o
   0   3  11         10.43          7.26         4.72 o
   1   3  11        554.71        542.50        37.72 o
   2   3  11       3273.92       3154.10        92.06 o
   3   3  11        384.89        376.81        21.43 o
   4   3  11        383.34        376.27        22.18 o
   5   3  11        467.12        462.92        24.03 o
   6   3  11         72.61         68.99         9.59 o
   7   3  11          0.01          0.73         4.51 o
  -9   4  11         18.86         20.28         4.64 o
  -8   4  11         27.08         36.26         5.94 o
  -7   4  11        809.63        797.98        23.78 o
  -6   4  11          2.36          5.61         3.69 o
  -5   4  11        180.36        172.53        11.23 o
  -4   4  11       4175.61       4007.02        59.82 o
  -3   4  11       1133.53       1063.67        64.50 o
  -2   4  11         47.40         44.23         6.64 o
  -1   4  11       3545.41       3406.25       106.60 o
   0   4  11       1749.29       1733.49        44.12 o
   1   4  11        176.47        189.96        15.02 o
   2   4  11        912.88        975.91        32.48 o
   3   4  11       3068.76       3242.88        52.62 o
   4   4  11         66.82         58.79         6.89 o
   5   4  11        795.52        810.56        31.16 o
   6   4  11        124.75        114.63         9.85 o
   7   4  11        298.13        317.14        15.36 o
  -9   5  11        239.70        246.02        15.93 o
  -8   5  11       1129.49       1172.72        23.66 o
  -7   5  11         75.97         69.93         6.63 o
  -6   5  11       1552.58       1538.22        30.12 o
  -5   5  11       2155.03       2102.47        38.58 o
  -4   5  11        259.30        281.20        16.30 o
  -3   5  11       1920.28       1791.03        36.24 o
  -2   5  11       2799.35       2755.18        67.67 o
  -1   5  11          6.90          0.00         6.54 o
   0   5  11        132.61        121.38        14.66 o
   1   5  11       1902.45       1783.76        50.93 o
   2   5  11         30.00         36.65         6.08 o
   3   5  11       1396.43       1430.73        36.97 o
   4   5  11        188.23        193.83        12.16 o
   5   5  11       1021.30       1078.52        27.56 o
   6   5  11         22.28         17.70         4.72 o
   7   5  11        208.00        207.10        20.67 o
  -9   6  11          1.71         -2.38         2.38 o
  -8   6  11         56.39         61.75         6.69 o
  -7   6  11        170.04        152.30        11.18 o
  -6   6  11       1065.91       1103.99        25.46 o
  -5   6  11        808.11        782.26        21.71 o
  -4   6  11       1632.93       1518.79        27.47 o
  -3   6  11         43.38         33.91         6.62 o
  -2   6  11       1411.49       1399.52        39.14 o
  -1   6  11        930.20        918.48        26.72 o
   0   6  11       2837.85       2821.08        49.00 o
   1   6  11        555.11        596.93        29.10 o
   2   6  11        141.26        136.04        19.87 o
   3   6  11        409.37        430.54        19.86 o
   4   6  11        539.03        538.60        22.35 o
   5   6  11          0.04          0.05         4.45 o
   6   6  11          5.43          3.86         3.23 o
   7   6  11         30.76         31.70         7.69 o
  -8   7  11         31.01         33.80         7.25 o
  -7   7  11          0.30          4.11         4.00 o
  -6   7  11        622.86        640.69        23.12 o
  -5   7  11        208.89        225.92        10.24 o
  -4   7  11          1.09         -0.13         3.40 o
  -3   7  11         23.73         21.61         4.06 o
  -2   7  11        701.33        673.03        21.26 o
  -1   7  11        561.46        578.65        22.54 o
   0   7  11        683.42        711.94        22.48 o
   1   7  11       1271.01       1238.38        44.74 o
   2   7  11        160.15        146.89        13.45 o
   3   7  11        245.54        216.72        14.13 o
   4   7  11        504.72        498.19        24.21 o
   5   7  11        185.70        191.28        17.12 o
   6   7  11          7.59          4.43         3.79 o
  -8   8  11         14.93         14.61         6.77 o
  -7   8  11         92.16         86.72        11.89 o
  -6   8  11       1092.34       1155.53        31.01 o
  -5   8  11         99.99         89.17         8.41 o
  -4   8  11       2663.84       2489.95        42.45 o
  -3   8  11         96.09         89.26         8.63 o
  -2   8  11        453.45        421.43        17.15 o
  -1   8  11          4.45          3.22         4.49 o
   0   8  11        916.38        927.67        26.05 o
   1   8  11        274.44        275.68        16.13 o
   2   8  11        511.57        495.74        30.68 o
   3   8  11          0.01         -0.30         4.86 o
   4   8  11        471.09        496.66        23.30 o
   5   8  11         77.06         78.48         9.13 o
   6   8  11        421.21        434.94        16.43 o
  -8   9  11         54.99         61.53        10.30 o
  -7   9  11        104.12         96.64        11.49 o
  -6   9  11        138.57        137.85        12.19 o
  -5   9  11       2959.94       2970.48        48.47 o
  -4   9  11         59.29         52.54         6.12 o
  -3   9  11        390.64        379.37        16.31 o
  -2   9  11        350.18        299.36        16.53 o
  -1   9  11        367.62        433.54        19.90 o
   0   9  11        232.23        226.96        16.40 o
   1   9  11        198.65        183.37        15.45 o
   2   9  11        131.69        120.92        12.63 o
   3   9  11          3.27          4.08         4.42 o
   4   9  11        209.86        208.70        14.77 o
   5   9  11         97.85         94.06         9.10 o
  -7  10  11         44.37         31.06        10.39 o
  -6  10  11         13.56         16.54         8.40 o
  -5  10  11        783.31        768.75        26.40 o
  -4  10  11        454.44        450.13        15.28 o
  -3  10  11        125.47        114.02         8.53 o
  -2  10  11        166.85        164.15        12.28 o
  -1  10  11          0.22          8.13         5.27 o
   0  10  11        974.50        951.00        41.56 o
   1  10  11          5.30          7.05         8.28 o
   2  10  11        662.45        665.32        23.25 o
   3  10  11          1.15          2.67         3.70 o
   4  10  11          5.60          6.92         4.07 o
   5  10  11        222.06        236.49         9.95 o
  -6  11  11        143.26        143.06         9.29 o
  -5  11  11       1386.55       1409.41        32.91 o
  -4  11  11        137.82        129.39         9.45 o
  -3  11  11        199.22        186.99        11.84 o
  -2  11  11          7.17          6.52         6.93 o
  -1  11  11       1643.69       1625.41       102.55 o
   0  11  11         33.69         39.74         9.55 o
   1  11  11       1142.05       1054.03        40.02 o
   2  11  11         47.84         39.40         8.84 o
   3  11  11         19.84         15.16         4.50 o
   4  11  11         61.13         61.88        11.74 o
  -5  12  11          3.46          3.06         8.24 o
  -4  12  11        330.13        346.32        21.05 o
  -3  12  11        236.19        252.87        24.95 o
  -2  12  11        163.67        190.92        16.15 o
  -1  12  11          0.22          1.03         5.12 o
   0  12  11        523.37        501.10        25.68 o
   1  12  11        277.19        274.92        18.51 o
   2  12  11         77.25         70.96        10.41 o
   3  12  11         46.66         52.46         6.72 o
  -3  13  11        538.62        539.07        30.19 o
  -2  13  11        160.29        164.09        12.48 o
  -1  13  11         37.21         30.95        10.68 o
   0  13  11          2.86          3.86         3.54 o
   1  13  11        576.01        579.90        21.69 o
 -10   0  12         97.55        120.85        15.01 o
  -8   0  12       1660.93       1589.84        50.89 o
  -6   0  12          7.67          7.96         4.74 o
  -4   0  12       1756.96       1726.35        75.33 o
  -2   0  12        468.20        356.81        38.17 o
   0   0  12         84.07        101.37        20.93 o
   2   0  12       2259.10       2340.93       105.44 o
   4   0  12        339.53        323.68        35.93 o
   6   0  12       1467.13       1529.97        74.22 o
 -10   1  12        104.45        109.80         8.19 o
  -9   1  12       1108.64       1088.06        38.23 o
  -8   1  12        402.95        350.34        17.02 o
  -7   1  12        567.17        587.08        20.40 o
  -6   1  12         96.81        110.83        10.68 o
  -5   1  12       1000.76        900.21        26.81 o
  -4   1  12        387.15        393.10        21.65 o
  -3   1  12       8390.57       7736.46       182.61 o
  -2   1  12        677.13        690.24        30.54 o
  -1   1  12          8.86         18.50         6.42 o
   0   1  12         17.69         48.13         8.68 o
   1   1  12       1717.69       1638.36        49.69 o
   2   1  12       1210.76       1180.18        52.83 o
   3   1  12        790.61        773.56        30.10 o
   4   1  12        103.46         71.75        13.09 o
   5   1  12         33.85         37.81        16.51 o
   6   1  12         32.16         45.75        11.92 o
   7   1  12        112.28        114.81        12.80 o
 -10   2  12         25.40         18.03         4.25 o
  -9   2  12        324.33        321.28        20.65 o
  -8   2  12       2865.40       2787.04        54.48 o
  -7   2  12       2487.15       2360.35        56.75 o
  -6   2  12        589.76        537.96        19.29 o
  -5   2  12        293.07        275.34        14.81 o
  -4   2  12       4025.32       3658.75        91.58 o
  -3   2  12       1477.46       1383.51        69.61 o
  -2   2  12       2388.10       2452.70        59.18 o
  -1   2  12        848.08        780.60        51.99 o
   0   2  12       1788.01       1849.65        81.30 o
   1   2  12        385.01        387.61        24.74 o
   2   2  12       4110.36       4111.84       100.91 o
   3   2  12        822.39        741.03        39.06 o
   4   2  12        463.83        470.83        24.27 o
   5   2  12        141.08        149.16        17.95 o
   6   2  12        166.22        187.57        18.84 o
   7   2  12          5.38          9.51         7.34 o
  -9   3  12        110.87        123.29         9.98 o
  -8   3  12         22.86         24.57         6.78 o
  -7   3  12        158.92        161.09        10.90 o
  -6   3  12          6.37          5.24         3.14 o
  -5   3  12        700.94        668.47        27.16 o
  -4   3  12        192.20        225.61        12.42 o
  -3   3  12       1450.44       1355.05        44.17 o
  -2   3  12        114.13        123.57        14.12 o
  -1   3  12        355.11        363.20        23.73 o
   0   3  12        994.88        991.31        39.41 o
   1   3  12        871.04        843.51        37.35 o
   2   3  12        387.12        353.88        30.91 o
   3   3  12       1472.90       1416.49        41.53 o
   4   3  12        285.23        269.32        23.70 o
   5   3  12         79.36         65.12        10.29 o
   6   3  12        529.33        527.86        29.27 o
   7   3  12        537.87        565.05        25.08 o
  -9   4  12          4.72          7.88         5.48 o
  -8   4  12       1206.07       1254.22        33.04 o
  -7   4  12        468.45        491.06        18.36 o
  -6   4  12        117.63        110.33         9.49 o
  -5   4  12       1253.12       1208.98        29.19 o
  -4   4  12      10482.91      10309.59       130.90 o
  -3   4  12        737.29        680.37        23.86 o
  -2   4  12       3773.87       3887.38        97.51 o
  -1   4  12        870.39        866.12        37.21 o
   0   4  12        759.27        703.76        33.91 o
   1   4  12          1.66          1.75         3.49 o
   2   4  12        629.40        593.24        31.95 o
   3   4  12       1178.19       1237.12        41.45 o
   4   4  12        247.48        250.86        17.64 o
   5   4  12        276.64        247.34        16.12 o
   6   4  12         43.46         46.46         8.66 o
   7   4  12         65.63         63.61        12.58 o
  -9   5  12         11.36         11.79         3.97 o
  -8   5  12         45.40         54.12         6.00 o
  -7   5  12        180.38        180.24        12.81 o
  -6   5  12       3040.56       3061.47        46.45 o
  -5   5  12          2.04         12.82         4.40 o
  -4   5  12       1010.38       1010.54        29.77 o
  -3   5  12          4.17          5.77         3.44 o
  -2   5  12       5231.95       5004.67        64.57 o
  -1   5  12        719.06        741.28        21.45 o
   0   5  12        517.93        549.05        21.52 o
   1   5  12        331.69        376.06        18.11 o
   2   5  12        160.31        148.48        13.44 o
   3   5  12        743.35        761.82        29.99 o
   4   5  12        347.33        359.25        20.82 o
   5   5  12        116.59        125.00        10.30 o
   6   5  12         29.83         26.90         4.57 o
  -8   6  12        157.88        134.02        13.85 o
  -7   6  12         55.40         52.64         7.53 o
  -6   6  12         90.71         90.85         8.74 o
  -5   6  12          2.13          4.84         5.17 o
  -4   6  12        578.24        561.66        22.24 o
  -3   6  12        517.81        479.75        20.56 o
  -2   6  12       1325.88       1278.34        49.08 o
  -1   6  12       1823.53       1799.76        35.30 o
   0   6  12        363.47        380.66        18.32 o
   1   6  12       5786.82       5873.18       151.64 o
   2   6  12        310.85        331.66        21.35 o
   3   6  12         64.35         59.00         9.09 o
   4   6  12         24.46         19.79         5.77 o
   5   6  12        588.47        612.64        20.80 o
   6   6  12         89.40        103.86        10.87 o
  -8   7  12          9.94         18.14         5.35 o
  -7   7  12        230.14        234.32        13.27 o
  -6   7  12       1935.60       2023.56        48.16 o
  -5   7  12        829.44        814.49        30.62 o
  -4   7  12         44.60         46.99         6.63 o
  -3   7  12        182.90        170.70         9.99 o
  -2   7  12        334.65        357.74        17.51 o
  -1   7  12        765.54        779.03        23.56 o
   0   7  12        349.30        352.41        18.08 o
   1   7  12        657.74        668.83        25.04 o
   2   7  12        219.96        215.05        14.29 o
   3   7  12          0.92         -0.67         4.89 o
   4   7  12        338.31        327.59        19.27 o
   5   7  12          5.44          2.19         4.22 o
   6   7  12          1.63          5.30         8.00 o
  -8   8  12         13.22         13.47         6.75 o
  -7   8  12        476.99        540.84        22.19 o
  -6   8  12        717.06        686.44        38.67 o
  -5   8  12       1251.25       1240.92        32.27 o
  -4   8  12         14.51          5.79         4.18 o
  -3   8  12         83.45         80.20         7.11 o
  -2   8  12        484.22        472.67        18.17 o
  -1   8  12       2490.63       2583.73        47.70 o
   0   8  12          1.12         -1.07         3.96 o
   1   8  12        361.63        346.11        17.78 o
   2   8  12        490.57        466.10        20.26 o
   3   8  12        258.21        270.10        17.89 o
   4   8  12        226.70        219.02        15.30 o
   5   8  12        210.95        207.33        12.87 o
  -7   9  12        145.19        149.61        12.63 o
  -6   9  12        201.35        191.59        13.09 o
  -5   9  12          0.09          2.24         7.17 o
  -4   9  12        142.84        146.08         9.10 o
  -3   9  12        245.04        241.43        12.91 o
  -2   9  12          5.85          5.35         4.16 o
  -1   9  12        231.69        230.97        14.56 o
   0   9  12       1821.39       1867.98        45.98 o
   1   9  12         29.51         21.75         5.23 o
   2   9  12        352.55        327.14        19.51 o
   3   9  12         25.79         19.37         6.45 o
   4   9  12        331.06        341.97        19.51 o
   5   9  12          2.32          4.13         2.91 o
  -7  10  12        337.11        366.28        23.66 o
  -6  10  12          0.32          1.29         3.72 o
  -5  10  12       1287.75       1377.24        29.88 o
  -4  10  12        188.10        172.73         9.33 o
  -3  10  12         87.58        100.37         9.52 o
  -2  10  12          2.06         12.10         6.71 o
  -1  10  12       1964.09       1865.76        43.70 o
   0  10  12        524.07        461.93        23.23 o
   1  10  12          0.17          0.68         6.27 o
   2  10  12         38.54         26.82         6.68 o
   3  10  12        317.66        305.42        16.53 o
   4  10  12        249.63        253.54        13.26 o
  -5  11  12        249.16        270.85        13.48 o
  -4  11  12        156.59        158.11        11.91 o
  -3  11  12        257.95        261.21        13.28 o
  -2  11  12        177.58        198.42        14.04 o
  -1  11  12         18.10         26.62         7.85 o
   0  11  12       1270.32       1197.37        41.71 o
   1  11  12        306.47        292.31        16.67 o
   2  11  12          1.83          3.86         4.02 o
   3  11  12        161.06        165.54         8.91 o
  -4  12  12          0.11          6.01         7.89 o
  -3  12  12         46.61         44.82         7.67 o
  -2  12  12          3.79          8.42         4.96 o
  -1  12  12        208.27        240.81        17.10 o
   0  12  12         37.59         52.38         8.49 o
   1  12  12        185.48        182.06        13.98 o
   2  12  12          1.08         11.43         4.17 o
  -2  13  12        332.02        377.00        23.96 o
  -1  13  12         29.39         36.99         5.64 o
  -9   0  13        725.50        796.13        44.24 o
  -7   0  13        277.83        215.02        19.35 o
  -5   0  13       4366.51       4078.25        81.62 o
  -3   0  13       2412.32       2213.61        73.74 o
  -1   0  13       1347.70       1100.10        71.73 o
   1   0  13        518.06        347.75        41.29 o
   3   0  13          6.23         20.13        10.85 o
   5   0  13        531.30        534.39        45.41 o
   7   0  13         42.03         47.72        11.32 o
 -10   1  13        345.35        360.72        23.03 o
  -9   1  13          4.68          8.67         4.63 o
  -8   1  13        602.98        583.94        21.13 o
  -7   1  13        213.80        219.85        12.48 o
  -6   1  13       1517.31       1364.47        34.00 o
  -5   1  13        154.24        119.89        12.01 o
  -4   1  13       1361.47       1274.79        33.73 o
  -3   1  13        193.55        192.02        15.76 o
  -2   1  13        934.27        937.64        83.19 o
  -1   1  13        555.19        622.64        30.62 o
   0   1  13       2090.08       1991.57        55.45 o
   1   1  13        286.36        275.87        16.57 o
   2   1  13       3002.95       2896.49        58.30 o
   3   1  13         17.07         20.91         6.34 o
   4   1  13        141.05        153.72        18.27 o
   5   1  13        152.49        126.25        16.86 o
   6   1  13        214.80        221.58        25.64 o
   7   1  13          5.88         -3.02         4.46 o
  -9   2  13        675.30        707.97        28.63 o
  -8   2  13         61.52         48.89         6.66 o
  -7   2  13        217.29        184.68        10.29 o
  -6   2  13        217.68        201.97        11.92 o
  -5   2  13       2026.39       1905.45        46.38 o
  -4   2  13       1532.57       1445.61        34.01 o
  -3   2  13       2062.26       1937.76        45.91 o
  -2   2  13          0.72         -3.31         5.79 o
  -1   2  13        312.25        290.64        21.57 o
   0   2  13        511.77        507.12        28.71 o
   1   2  13       1678.10       1514.87        43.70 o
   2   2  13          0.75          8.17         7.13 o
   3   2  13         62.96         42.78         8.10 o
   4   2  13        728.22        733.93        30.18 o
   5   2  13        268.79        255.31        21.97 o
   6   2  13         57.41         53.89        10.99 o
   7   2  13        314.96        312.54        17.68 o
  -9   3  13         11.50         16.46         5.36 o
  -8   3  13        937.52        976.34        30.61 o
  -7   3  13       1237.89       1315.98        29.70 o
  -6   3  13        743.88        721.58        40.56 o
  -5   3  13        597.50        550.59        26.47 o
  -4   3  13       3176.61       2884.66        44.60 o
  -3   3  13       1890.21       1796.31        33.88 o
  -2   3  13        143.55        127.57        16.22 o
  -1   3  13         66.06         53.23         9.74 o
   0   3  13       3477.47       3328.21        57.79 o
   1   3  13        145.72        135.36        12.49 o
   2   3  13        346.07        342.02        30.39 o
   3   3  13         68.32         50.62         8.57 o
   4   3  13        465.96        477.52        24.35 o
   5   3  13         30.57         30.20         7.19 o
   6   3  13        368.39        379.12        23.17 o
   7   3  13         34.30         38.86         9.35 o
  -9   4  13        113.52        126.92        10.95 o
  -8   4  13         70.47         75.95         7.49 o
  -7   4  13        221.52        234.06        14.54 o
  -6   4  13          7.73          5.68         4.28 o
  -5   4  13          2.42          4.87         4.51 o
  -4   4  13         58.87         60.75         7.73 o
  -3   4  13       1100.45       1033.22        27.82 o
  -2   4  13       3430.70       3307.30        51.10 o
  -1   4  13         58.61         51.48         6.59 o
   0   4  13         53.61         58.21         8.63 o
   1   4  13       1175.00       1199.79        45.61 o
   2   4  13        174.79        166.89        14.60 o
   3   4  13        732.81        700.88        36.34 o
   4   4  13        452.77        441.25        25.08 o
   5   4  13         37.71         37.13         9.56 o
   6   4  13          6.21          1.24         3.90 o
  -8   5  13        717.24        744.51        22.05 o
  -7   5  13        430.45        434.01        18.91 o
  -6   5  13        737.04        756.98        23.17 o
  -5   5  13       1420.03       1360.20        31.34 o
  -4   5  13       5022.82       4829.98        65.49 o
  -3   5  13        329.73        312.91        16.39 o
  -2   5  13        137.77        123.11        10.95 o
  -1   5  13       2954.57       2902.21        63.50 o
   0   5  13       4306.89       4519.87        71.24 o
   1   5  13        299.03        276.09        16.01 o
   2   5  13       2103.27       2143.07       103.02 o
   3   5  13        102.73         94.47         9.62 o
   4   5  13        176.03        168.39        11.86 o
   5   5  13        624.76        609.17        20.56 o
   6   5  13         28.38         26.72         3.99 o
  -8   6  13       1087.04       1131.31        36.87 o
  -7   6  13         35.29         41.26         8.93 o
  -6   6  13       1340.83       1396.76        47.91 o
  -5   6  13        306.87        304.10        15.13 o
  -4   6  13         68.20         73.29         8.75 o
  -3   6  13        776.85        736.17        29.34 o
  -2   6  13       1022.74       1039.00        30.06 o
  -1   6  13         54.29         45.44         6.44 o
   0   6  13          0.04          0.05         4.44 o
   1   6  13       1048.85       1068.32        31.26 o
   2   6  13       1268.09       1316.00        34.55 o
   3   6  13          2.97          9.05         5.47 o
   4   6  13        182.46        168.92        11.71 o
   5   6  13        176.50        193.26        12.86 o
   6   6  13        137.21        123.15        15.22 o
  -8   7  13          0.26         26.78        30.65 o
  -7   7  13        264.94        277.99        15.87 o
  -6   7  13         75.82         80.84        11.68 o
  -5   7  13        658.49        677.93        24.49 o
  -4   7  13        774.81        749.96        28.20 o
  -3   7  13        249.03        242.48        13.10 o
  -2   7  13        420.58        408.58        23.95 o
  -1   7  13        648.24        633.82        21.42 o
   0   7  13          0.53          0.75         4.78 o
   1   7  13          0.22          2.14         4.31 o
   2   7  13        197.97        228.11        14.41 o
   3   7  13       1528.05       1604.73        36.08 o
   4   7  13         47.53         50.83         6.64 o
   5   7  13        617.27        570.20        21.46 o
  -8   8  13        179.65        180.90        17.04 o
  -7   8  13         18.27         18.49        17.46 o
  -6   8  13        364.98        369.34        18.84 o
  -5   8  13        417.41        396.33        17.65 o
  -4   8  13        213.26        221.84        12.18 o
  -3   8  13        133.12        132.46         8.84 o
  -2   8  13       1470.40       1544.99        38.36 o
  -1   8  13          2.10         13.84         5.73 o
   0   8  13       1093.22       1093.12        27.85 o
   1   8  13          2.49         -3.21         4.53 o
   2   8  13          0.83         10.29         4.50 o
   3   8  13        108.32         92.10        10.54 o
   4   8  13        144.48        146.33        11.69 o
   5   8  13          7.25          4.12         3.31 o
  -7   9  13       1417.95       1385.10        50.89 o
  -6   9  13         14.72          5.67         9.22 o
  -5   9  13        405.29        354.61        16.28 o
  -4   9  13         26.84         27.97         4.45 o
  -3   9  13       3543.03       3516.52        60.18 o
  -2   9  13         12.72          5.76         5.82 o
  -1   9  13       1015.01       1036.21        33.61 o
   0   9  13        174.21        164.11        12.00 o
   1   9  13        149.35        147.81        11.01 o
   2   9  13         64.98         57.61         8.65 o
   3   9  13        240.42        240.97        15.01 o
   4   9  13          0.39          7.30         3.58 o
  -6  10  13        304.96        293.58        16.30 o
  -5  10  13         60.21         62.60         7.23 o
  -4  10  13         58.90         51.28         5.23 o
  -3  10  13        326.28        300.48        14.89 o
  -2  10  13        262.68        282.93        14.64 o
  -1  10  13        361.24        331.02        17.96 o
   0  10  13        930.75        887.20        28.43 o
   1  10  13         18.07         12.40         5.30 o
   2  10  13        216.74        217.23        12.14 o
   3  10  13          6.38          7.97         2.98 o
  -5  11  13        442.03        494.37        28.99 o
  -4  11  13         36.36         40.29         7.83 o
  -3  11  13        437.43        461.18        16.40 o
  -2  11  13        191.05        169.90        14.36 o
  -1  11  13        350.24        326.47        21.02 o
   0  11  13          1.31         -3.35         4.87 o
   1  11  13         73.74         77.73        10.25 o
   2  11  13        152.86        168.66        12.92 o
  -3  12  13         50.91         59.75         8.02 o
  -2  12  13        436.37        456.19        21.28 o
  -1  12  13        165.35        155.65        12.90 o
   0  12  13         11.62          9.62         4.22 o
   1  12  13        105.69         95.78         9.21 o
  -8   0  14        206.00        194.23        16.84 o
  -6   0  14        892.29        804.15        48.40 o
  -4   0  14       1909.65       1822.33        79.13 o
  -2   0  14         31.13         52.36        13.38 o
   0   0  14       1048.47        984.12        60.19 o
   2   0  14       1653.32       1513.89       113.74 o
   4   0  14          3.01          0.67         9.46 o
   6   0  14        434.47        524.99        38.28 o
  -9   1  14        375.20        381.45        20.21 o
  -8   1  14         55.47         61.72         7.14 o
  -7   1  14        422.35        440.33        17.11 o
  -6   1  14         33.44         30.79         5.18 o
  -5   1  14       2897.30       2756.53        56.04 o
  -4   1  14         83.51         92.18        12.94 o
  -3   1  14          8.82          2.61         5.36 o
  -2   1  14        712.58        744.74        35.04 o
  -1   1  14       5842.24       5558.36        77.48 o
   0   1  14        138.26        162.06        13.60 o
   1   1  14        630.69        622.67        23.20 o
   2   1  14        106.23         97.51        11.71 o
   3   1  14        237.72        196.70        16.09 o
   4   1  14        155.90        167.65        18.89 o
   5   1  14        425.18        416.92        30.55 o
   6   1  14         13.77         16.08         9.98 o
  -9   2  14         41.17         44.00         7.30 o
  -8   2  14          1.99          0.25         3.43 o
  -7   2  14        727.02        703.53        20.82 o
  -6   2  14       2746.84       2704.31        89.59 o
  -5   2  14       1033.37        882.47        31.94 o
  -4   2  14       1444.14       1310.03        32.91 o
  -3   2  14        672.77        623.72        31.97 o
  -2   2  14       1217.06       1143.28        35.41 o
  -1   2  14         54.04         49.42         9.34 o
   0   2  14       2532.70       2436.83        59.17 o
   1   2  14         27.48         22.35         7.59 o
   2   2  14          7.03          4.62         6.00 o
   3   2  14          9.91          0.67         7.54 o
   4   2  14       1384.84       1328.04        39.54 o
   5   2  14        117.20        109.26        14.18 o
   6   2  14        384.89        405.77        31.84 o
  -9   3  14         66.40         82.35         8.95 o
  -8   3  14         19.74         16.38         4.83 o
  -7   3  14         83.86         71.61         8.29 o
  -6   3  14         44.15         48.78         7.04 o
  -5   3  14        174.75        148.76        13.21 o
  -4   3  14          0.38          9.83         3.64 o
  -3   3  14       1795.05       1710.29        33.57 o
  -2   3  14         88.76         95.50         8.69 o
  -1   3  14         13.28         16.34         5.44 o
   0   3  14        298.33        273.28        17.95 o
   1   3  14       1627.48       1550.38        53.46 o
   2   3  14        753.42        689.62        73.70 o
   3   3  14        155.59        170.10        14.83 o
   4   3  14        357.08        364.49        20.93 o
   5   3  14        860.52        919.67        29.97 o
   6   3  14         43.03         32.96         7.26 o
  -9   4  14        216.39        232.12        21.03 o
  -8   4  14         15.33          8.67         4.50 o
  -7   4  14        288.17        295.38        15.74 o
  -6   4  14       1889.79       1868.92        40.37 o
  -5   4  14        166.78        161.77        12.37 o
  -4   4  14       3353.15       3221.37        46.70 o
  -3   4  14         64.75         69.04         8.05 o
  -2   4  14       4884.71       4995.25       119.67 o
  -1   4  14       2076.00       2107.85        41.21 o
   0   4  14       5406.51       5646.21        87.09 o
   1   4  14         35.05         37.53         7.39 o
   2   4  14        218.58        202.73        16.01 o
   3   4  14        231.45        233.66        21.29 o
   4   4  14        340.50        320.25        20.19 o
   5   4  14          0.02         -3.91         4.43 o
   6   4  14         57.48         55.46         8.07 o
  -8   5  14       1200.06       1279.41        27.31 o
  -7   5  14         79.23         73.80         8.41 o
  -6   5  14        384.94        397.40        16.45 o
  -5   5  14        748.32        753.74        27.05 o
  -4   5  14       1010.75        922.51        33.16 o
  -3   5  14         72.99         71.55         7.62 o
  -2   5  14       3828.82       3925.76        57.17 o
  -1   5  14        196.19        209.08        15.89 o
   0   5  14        579.79        581.76        22.89 o
   1   5  14        201.43        190.49        15.61 o
   2   5  14        358.95        363.08        21.38 o
   3   5  14          0.01          0.55         6.13 o
   4   5  14          5.37          7.58         6.61 o
   5   5  14        117.91        113.87        18.86 o
  -8   6  14          6.08         20.68        12.59 o
  -7   6  14         63.29         47.53        21.02 o
  -6   6  14        495.11        485.91        19.70 o
  -5   6  14        183.28        190.62        15.18 o
  -4   6  14        451.30        416.82        19.21 o
  -3   6  14        135.95        150.54        13.83 o
  -2   6  14       1704.71       1606.98        43.30 o
  -1   6  14        245.26        225.23        16.67 o
   0   6  14        607.80        646.31        24.06 o
   1   6  14        608.28        615.16        20.79 o
   2   6  14         23.29         25.06         5.95 o
   3   6  14       1922.33       2033.11        39.88 o
   4   6  14        252.85        269.20        13.57 o
   5   6  14         50.53         46.64         6.48 o
  -8   7  14        846.99        867.01        39.08 o
  -7   7  14         49.98         53.89         7.17 o
  -6   7  14        367.28        382.11        23.12 o
  -5   7  14        553.85        537.27        24.30 o
  -4   7  14       1656.05       1684.50        43.40 o
  -3   7  14          0.50         -1.86         5.29 o
  -2   7  14        563.04        567.66        21.94 o
  -1   7  14        319.99        319.03        16.76 o
   0   7  14          9.04         17.03         4.41 o
   1   7  14         46.16         52.76         6.50 o
   2   7  14        268.64        268.34        15.25 o
   3   7  14        194.20        199.08        12.29 o
   4   7  14          5.45          4.21         3.96 o
   5   7  14         39.52         36.45        10.33 o
  -7   8  14        961.58       1011.63        74.11 o
  -6   8  14         14.85         11.68        18.17 o
  -5   8  14        117.39        117.00        13.85 o
  -4   8  14        283.68        259.03        19.11 o
  -3   8  14       1976.65       1995.83        40.97 o
  -2   8  14        265.69        273.45        14.94 o
  -1   8  14         21.92         25.96         6.49 o
   0   8  14         44.50         51.55         6.33 o
   1   8  14       1675.90       1705.92        33.10 o
   2   8  14        262.63        250.82        12.23 o
   3   8  14        644.91        610.18        19.67 o
   4   8  14         29.67         32.69         5.27 o
  -7   9  14          1.02         -4.54         4.54 o
  -6   9  14          6.65         16.12        29.69 o
  -5   9  14         84.72         69.04        16.28 o
  -4   9  14         62.38         56.54         5.82 o
  -3   9  14          2.03          5.25         4.36 o
  -2   9  14        125.71        127.85        11.82 o
  -1   9  14        190.13        191.54        14.03 o
   0   9  14        200.75        191.36        12.07 o
   1   9  14         20.70         19.22         4.14 o
   2   9  14        450.61        461.12        17.82 o
   3   9  14         34.86         38.03         6.10 o
   4   9  14        298.36        268.74        14.85 o
  -5  10  14         31.36         46.47        30.03 o
  -4  10  14         32.93         40.06         4.82 o
  -3  10  14       1445.71       1563.88        35.79 o
  -2  10  14          1.28         -5.01         5.01 o
  -1  10  14        171.42        166.24        12.08 o
   0  10  14         75.10         63.89         7.62 o
   1  10  14        471.73        485.74        24.26 o
   2  10  14          6.92         12.12         3.80 o
   3  10  14         87.52         99.74        12.57 o
  -4  11  14        354.90        377.99        24.41 o
  -3  11  14        131.88        122.78        11.68 o
  -2  11  14        869.91        832.70        24.43 o
  -1  11  14         89.11         91.39        10.76 o
   0  11  14         12.11          2.92         4.44 o
   1  11  14          1.24          2.01         3.26 o
  -2  12  14          6.24          5.15         4.12 o
  -1  12  14        387.60        412.41        26.53 o
  -9   0  15         25.76         35.79         9.09 o
  -7   0  15       2887.12       2788.59        60.16 o
  -5   0  15        833.06        789.03        52.45 o
  -3   0  15       3876.65       3815.97       115.75 o
  -1   0  15       3841.58       3809.55       164.58 o
   1   0  15       1290.30       1220.35        46.75 o
   3   0  15        590.11        604.93        48.71 o
   5   0  15         34.12         23.71        11.21 o
  -9   1  15        814.13        767.90        25.94 o
  -8   1  15        208.51        217.35        11.79 o
  -7   1  15        213.10        215.90        11.74 o
  -6   1  15       2397.35       2257.72        49.39 o
  -5   1  15        929.72        818.53        30.52 o
  -4   1  15         23.02         21.52         7.67 o
  -3   1  15         17.06         14.16        12.07 o
  -2   1  15        472.25        421.13        22.24 o
  -1   1  15        543.05        542.66        34.79 o
   0   1  15       2504.45       2475.78        65.22 o
   1   1  15        115.28        104.47        10.14 o
   2   1  15         29.61         22.61         6.96 o
   3   1  15          4.46         -5.64         6.05 o
   4   1  15       1616.66       1619.89        53.54 o
   5   1  15          1.59          2.20         6.61 o
   6   1  15         73.18         52.60         8.18 o
  -9   2  15          0.08          6.26         6.77 o
  -8   2  15         66.52         79.27         7.39 o
  -7   2  15        274.16        303.45        15.53 o
  -6   2  15          2.05          4.24         3.89 o
  -5   2  15        850.25        753.00        29.44 o
  -4   2  15        303.02        300.41        16.11 o
  -3   2  15        301.78        292.72        15.77 o
  -2   2  15        515.55        471.60        23.46 o
  -1   2  15       3380.80       3174.54        60.11 o
   0   2  15         94.27         86.63        10.57 o
   1   2  15        370.05        407.37        27.61 o
   2   2  15         11.01          4.66         5.77 o
   3   2  15        246.34        271.38        18.57 o
   4   2  15        127.60        114.40        11.87 o
   5   2  15         60.13         66.69        11.04 o
   6   2  15         80.55         82.20         9.56 o
  -9   3  15         42.18         56.18        10.85 o
  -8   3  15        572.12        562.91        26.68 o
  -7   3  15        380.32        382.01        17.40 o
  -6   3  15       2648.72       2749.71        67.99 o
  -5   3  15        577.62        604.02        20.42 o
  -4   3  15        242.26        208.26        13.65 o
  -3   3  15        234.31        249.61        14.71 o
  -2   3  15       3950.87       3914.12        73.98 o
  -1   3  15        132.81        125.33        12.34 o
   0   3  15       1024.64       1000.26        42.95 o
   1   3  15        776.12        747.01        43.06 o
   2   3  15       1517.31       1600.19        90.10 o
   3   3  15         57.32         54.37         9.06 o
   4   3  15        413.43        421.85        21.29 o
   5   3  15         73.19         80.29         8.63 o
   6   3  15         24.24         28.60         7.89 o
  -8   4  15        352.38        395.72        17.36 o
  -7   4  15        374.12        366.31        16.71 o
  -6   4  15          8.91          4.84         4.52 o
  -5   4  15        890.21        838.81        27.23 o
  -4   4  15        138.71        130.89        10.83 o
  -3   4  15       1859.48       1803.86        39.04 o
  -2   4  15          4.58          6.37         3.93 o
  -1   4  15        703.27        683.97        33.77 o
   0   4  15       2493.93       2573.46        68.38 o
   1   4  15       1368.56       1492.22        42.15 o
   2   4  15        283.80        317.14        45.41 o
   3   4  15        236.21        253.77        26.62 o
   4   4  15         29.65         17.47         6.47 o
   5   4  15        485.42        480.67        18.93 o
  -8   5  15        385.88        401.79        16.58 o
  -7   5  15          1.78          2.61         4.26 o
  -6   5  15       1138.08       1137.57        26.76 o
  -5   5  15         37.70         42.04         8.13 o
  -4   5  15        324.02        324.17        19.69 o
  -3   5  15       1309.59       1281.51        29.59 o
  -2   5  15       2504.97       2536.56        41.31 o
  -1   5  15        558.88        572.20        25.90 o
   0   5  15         21.31         23.56         8.77 o
   1   5  15       1173.71       1224.27        38.44 o
   2   5  15        492.14        496.82        24.21 o
   3   5  15        360.38        353.11        24.83 o
   4   5  15        195.02        208.67        17.59 o
   5   5  15          8.95          4.48         7.71 o
  -8   6  15        749.27        828.95        44.03 o
  -7   6  15        293.77        288.25        37.60 o
  -6   6  15        298.95        307.70        15.10 o
  -5   6  15        106.77         98.36        11.00 o
  -4   6  15       3067.49       2935.12        49.73 o
  -3   6  15        328.76        318.60        19.12 o
  -2   6  15        212.62        217.57        16.14 o
  -1   6  15        152.88        139.62        13.43 o
   0   6  15         88.48         81.81        10.47 o
   1   6  15          0.04          6.08         5.14 o
   2   6  15        101.98         96.54        10.98 o
   3   6  15        359.95        372.08        19.24 o
   4   6  15          3.56          2.52        16.95 o
   5   6  15        106.48        105.90        14.50 o
  -7   7  15          0.10         -3.54         3.54 o
  -6   7  15          5.10          6.53         5.16 o
  -5   7  15        463.73        435.73        21.07 o
  -4   7  15        295.91        293.00        15.69 o
  -3   7  15        709.38        688.89        23.54 o
  -2   7  15        616.25        589.41        25.28 o
  -1   7  15        434.37        441.61        22.39 o
   0   7  15        713.81        750.47        26.60 o
   1   7  15        204.84        207.66        11.68 o
   2   7  15          1.13          5.64         5.72 o
   3   7  15         33.28         29.39         4.93 o
   4   7  15         72.68         63.24         8.29 o
  -7   8  15        754.79        882.41        28.23 o
  -6   8  15        106.37        110.69        14.26 o
  -5   8  15        269.82        282.33        15.23 o
  -4   8  15        660.90        686.04        25.85 o
  -3   8  15        144.82        137.35        12.18 o
  -2   8  15        125.81        102.76        14.13 o
  -1   8  15        299.28        266.53        18.96 o
   0   8  15        166.08        194.91        12.32 o
   1   8  15         11.55          9.82         3.85 o
   2   8  15        871.20        902.68        24.19 o
   3   8  15          1.22         -2.14         2.97 o
   4   8  15         87.95         88.17        13.70 o
  -6   9  15          4.13         26.74        22.72 o
  -5   9  15        828.49        858.18        30.69 o
  -4   9  15        133.73        139.78         9.37 o
  -3   9  15       1508.14       1593.20        43.84 o
  -2   9  15          6.24          3.97         4.47 o
  -1   9  15        935.36        988.74        29.42 o
   0   9  15         31.26         32.69         5.18 o
   1   9  15        442.54        419.21        15.70 o
   2   9  15         33.38         29.44         5.36 o
   3   9  15        105.33        100.32         9.62 o
  -5  10  15         24.25         88.65        14.35 o
  -4  10  15        147.06        163.39        18.69 o
  -3  10  15         16.64         24.65         4.79 o
  -2  10  15        205.06        226.13        12.94 o
  -1  10  15          7.49          4.88         3.47 o
   0  10  15          0.18         -0.27         3.08 o
   1  10  15         92.03         73.34         8.72 o
   2  10  15        680.85        643.39        30.77 o
  -3  11  15       1160.50       1200.17        46.99 o
  -2  11  15        144.55        133.72        11.25 o
  -1  11  15         42.36         44.18         6.66 o
   0  11  15          9.26          4.54         3.39 o
  -8   0  16       1517.74       1517.61        40.61 o
  -6   0  16        643.99        672.44        26.24 o
  -4   0  16        659.68        554.91        44.72 o
  -2   0  16       2234.05       2143.23        87.18 o
   0   0  16        353.01        357.04        25.65 o
   2   0  16       1076.56       1000.06        41.41 o
   4   0  16        536.00        549.93        42.07 o
  -9   1  16        473.75        524.54        27.63 o
  -8   1  16        190.08        189.39        11.95 o
  -7   1  16       1585.78       1585.68        40.56 o
  -6   1  16          7.94          9.91         3.75 o
  -5   1  16         57.23         36.10         8.96 o
  -4   1  16        328.30        336.14        24.68 o
  -3   1  16       2591.65       2470.55        66.24 o
  -2   1  16          0.63         -4.13         4.16 o
  -1   1  16        212.30        222.54        18.26 o
   0   1  16         31.82         21.64         5.81 o
   1   1  16        867.30        836.71        39.06 o
   2   1  16         33.89         24.80         6.92 o
   3   1  16        229.89        219.01        16.04 o
   4   1  16         80.61         75.45        11.48 o
   5   1  16         26.82         31.53         7.48 o
  -8   2  16        467.80        523.73        19.92 o
  -7   2  16          0.85          2.58         3.77 o
  -6   2  16        437.86        479.70        19.81 o
  -5   2  16       1835.95       1782.31        44.29 o
  -4   2  16       1158.14       1056.61        34.25 o
  -3   2  16        101.40         78.77         9.88 o
  -2   2  16       2790.43       2715.19        80.29 o
  -1   2  16       1528.84       1469.15        41.46 o
   0   2  16         21.85         16.58         5.61 o
   1   2  16        869.74        838.72        39.20 o
   2   2  16       1492.20       1535.54        65.02 o
   3   2  16         57.89         55.05         8.80 o
   4   2  16        286.08        279.15        16.47 o
   5   2  16         73.49         70.73        11.54 o
  -8   3  16         20.57         12.65         6.29 o
  -7   3  16        422.35        432.75        17.62 o
  -6   3  16          3.41          6.32         7.55 o
  -5   3  16          8.72         16.95         4.48 o
  -4   3  16        162.73        140.49        12.64 o
  -3   3  16        368.79        373.42        17.84 o
  -2   3  16          0.80          0.93         5.45 o
  -1   3  16       1122.25       1086.22        40.49 o
   0   3  16          7.31         -6.12         8.27 o
   1   3  16         15.11         11.97         7.38 o
   2   3  16         61.45         64.45        12.68 o
   3   3  16        539.15        521.92        23.99 o
   4   3  16         32.67         21.65         5.32 o
   5   3  16        303.16        266.30        16.69 o
  -8   4  16       1083.56       1093.68        31.24 o
  -7   4  16        265.18        281.17        13.92 o
  -6   4  16        522.92        529.18        18.08 o
  -5   4  16       1226.69       1253.45        37.40 o
  -4   4  16        290.93        261.95        15.15 o
  -3   4  16         56.29         56.48         7.27 o
  -2   4  16       2204.37       2158.83        49.48 o
  -1   4  16         55.12         56.50         8.41 o
   0   4  16        244.52        231.03        21.24 o
   1   4  16        889.05        842.91        63.81 o
   2   4  16       1320.94       1398.38       130.51 o
   3   4  16         10.19         10.71         7.25 o
   4   4  16         23.11         16.64         6.35 o
   5   4  16         16.00         13.61         6.73 o
  -8   5  16         74.32         71.19         8.02 o
  -7   5  16        216.55        232.73        14.18 o
  -6   5  16        990.76       1029.92        27.07 o
  -5   5  16         65.10         62.96         8.47 o
  -4   5  16        892.28        938.33        36.48 o
  -3   5  16        787.01        773.79        22.57 o
  -2   5  16          7.07         18.07         4.37 o
  -1   5  16       1841.71       1721.39       123.08 o
   0   5  16       2183.92       2377.17       108.21 o
   1   5  16        699.36        689.20        39.36 o
   2   5  16          2.70          2.60         7.90 o
   3   5  16        461.06        502.29        27.32 o
   4   5  16        182.69        193.94        15.19 o
  -7   6  16         27.53         23.88        11.10 o
  -6   6  16          4.81         10.25         5.00 o
  -5   6  16         72.27         66.21         9.03 o
  -4   6  16        184.00        188.91        16.45 o
  -3   6  16          2.44          5.62         4.47 o
  -2   6  16        822.29        833.32        30.32 o
  -1   6  16          0.12          4.52         8.20 o
   0   6  16        386.85        436.35        21.70 o
   1   6  16        296.06        257.35        21.06 o
   2   6  16         29.10         21.33         7.03 o
   3   6  16         31.37         33.57         8.09 o
   4   6  16        127.23        132.10        11.60 o
  -7   7  16       1055.38       1095.45        32.29 o
  -6   7  16        826.31        897.79        38.42 o
  -5   7  16         56.62         58.21         6.90 o
  -4   7  16       1232.93       1271.88        30.64 o
  -3   7  16        272.01        276.33        14.53 o
  -2   7  16        309.57        324.97        15.91 o
  -1   7  16         12.77         13.03         5.07 o
   0   7  16       1760.06       1759.39        45.45 o
   1   7  16        194.93        183.74        16.99 o
   2   7  16        308.12        288.23        15.62 o
   3   7  16         76.44         80.88         7.73 o
   4   7  16        181.41        204.60        19.28 o
  -6   8  16          0.39          3.25         4.89 o
  -5   8  16       1083.26       1191.44        32.02 o
  -4   8  16          2.34          2.56         5.23 o
  -3   8  16         53.14         42.16         6.86 o
  -2   8  16        194.76        202.99        24.54 o
  -1   8  16        335.87        329.84        17.51 o
   0   8  16         25.18         29.14         5.00 o
   1   8  16          2.62         10.63         3.45 o
   2   8  16          7.26          6.82         3.43 o
   3   8  16        166.72        165.57        19.14 o
  -5   9  16          6.07          5.30         5.17 o
  -4   9  16        244.37        214.67        14.82 o
  -3   9  16          2.77          1.47         6.14 o
  -2   9  16         41.91         41.89         8.22 o
  -1   9  16          6.43          2.26         4.06 o
   0   9  16        237.33        249.07        11.62 o
   1   9  16          1.02          0.97         2.56 o
   2   9  16        475.99        457.83        29.62 o
  -3  10  16        262.49        276.74        16.09 o
  -2  10  16         37.44         43.66         6.85 o
  -1  10  16       1073.12       1083.90        24.60 o
   0  10  16          1.00         -2.73         3.20 o
  -7   0  17       1162.57       1157.65        92.26 o
  -5   0  17        485.45        462.06        38.83 o
  -3   0  17       2519.49       2382.98        91.77 o
  -1   0  17          2.86          0.45         8.03 o
   1   0  17       1483.07       1500.46        50.69 o
   3   0  17         47.95         32.44        12.80 o
   5   0  17         39.11         33.34         9.60 o
  -8   1  17        505.23        551.06        22.63 o
  -7   1  17        314.38        300.68        15.30 o
  -6   1  17         13.17          7.97         3.04 o
  -5   1  17        703.74        661.57        33.04 o
  -4   1  17       2428.23       2157.91        60.81 o
  -3   1  17        201.50        188.05        18.58 o
  -2   1  17        194.28        198.29        15.25 o
  -1   1  17        105.55         82.30        10.37 o
   0   1  17         57.97         50.08         8.50 o
   1   1  17        343.45        340.27        17.04 o
   2   1  17        797.48        836.14        30.43 o
   3   1  17        388.33        383.06        19.53 o
   4   1  17          0.62          1.79         5.38 o
   5   1  17          9.29          9.31         6.49 o
  -8   2  17        211.36        257.75        15.65 o
  -7   2  17         29.63         33.29         5.20 o
  -6   2  17        122.49        108.71         9.15 o
  -5   2  17        232.13        272.03        17.06 o
  -4   2  17        112.29        100.81        13.62 o
  -3   2  17        751.90        734.24        28.72 o
  -2   2  17         12.44         16.06         5.61 o
  -1   2  17         49.55         42.71         7.43 o
   0   2  17         69.60         68.05        10.11 o
   1   2  17       1228.22       1164.51       115.44 o
   2   2  17        264.24        241.17        16.81 o
   3   2  17       1007.18       1057.07        31.98 o
   4   2  17         48.82         51.70         9.10 o
   5   2  17          1.51         -1.54         4.64 o
  -8   3  17       1118.36       1268.89        47.69 o
  -7   3  17        438.71        422.98        16.21 o
  -6   3  17         18.85         14.14         5.85 o
  -5   3  17        454.38        433.95        21.49 o
  -4   3  17       2786.28       2675.39        75.11 o
  -3   3  17        845.61        836.68        40.89 o
  -2   3  17         54.44         57.09         9.24 o
  -1   3  17        764.80        743.84        29.05 o
   0   3  17       1066.88        978.33        70.94 o
   1   3  17          7.90          2.01        11.55 o
   2   3  17       1033.68       1071.26        41.88 o
   3   3  17        502.02        499.54        26.83 o
   4   3  17         93.15         94.96        10.81 o
  -8   4  17         12.89         10.56         5.34 o
  -7   4  17        154.65        167.38        11.81 o
  -6   4  17        314.40        355.13        15.70 o
  -5   4  17        282.18        272.52        17.10 o
  -4   4  17        114.14        112.49        10.66 o
  -3   4  17        553.58        576.22        21.37 o
  -2   4  17          2.68          2.72         4.07 o
  -1   4  17       2215.30       2070.56       112.85 o
   0   4  17         13.13         28.79         9.68 o
   1   4  17         13.34          8.61         8.22 o
   2   4  17         81.73         76.42        12.72 o
   3   4  17        611.82        628.41        29.09 o
   4   4  17         57.27         59.50         9.52 o
  -7   5  17        122.11        115.31        11.15 o
  -6   5  17         83.78         86.16         9.49 o
  -5   5  17         13.54         13.22         5.30 o
  -4   5  17        940.51        989.48        32.14 o
  -3   5  17        165.11        159.74        10.20 o
  -2   5  17        294.55        293.61        13.58 o
  -1   5  17          2.64          6.67         9.34 o
   0   5  17       1462.52       1669.82       100.20 o
   1   5  17       1219.76       1284.56        45.38 o
   2   5  17        139.04        150.13        15.47 o
   3   5  17         25.93         21.88         6.71 o
   4   5  17         11.73         18.96         5.17 o
  -7   6  17        280.35        265.41        16.70 o
  -6   6  17       2187.07       2521.46        64.22 o
  -5   6  17        243.04        245.74        15.14 o
  -4   6  17        109.73        109.24        10.51 o
  -3   6  17        894.23        905.16        23.13 o
  -2   6  17       4503.74       4456.45        70.23 o
  -1   6  17         84.35         78.98         9.36 o
   0   6  17        760.85        792.39        35.22 o
   1   6  17        232.42        258.00        25.15 o
   2   6  17        386.18        412.47        35.04 o
   3   6  17         31.25         34.52         7.07 o
  -6   7  17         11.87        -12.39        14.83 o
  -5   7  17         50.30         55.37         7.04 o
  -4   7  17          3.86          5.00         3.90 o
  -3   7  17         18.18         14.08         7.02 o
  -2   7  17        167.17        157.09        10.62 o
  -1   7  17        966.43       1017.79        30.38 o
   0   7  17          0.64         -5.98         6.91 o
   1   7  17          3.37          0.20         5.09 o
   2   7  17        133.92        144.28        13.13 o
   3   7  17         47.48         60.20         7.47 o
  -6   8  17        552.32        625.34        32.23 o
  -5   8  17        453.27        503.65        27.66 o
  -4   8  17         28.08         40.54         7.49 o
  -3   8  17        311.23        295.36        15.44 o
  -2   8  17        435.88        459.40        23.59 o
  -1   8  17          0.86          4.20         4.85 o
   0   8  17        452.40        467.81        18.58 o
   1   8  17         69.72         68.92         8.99 o
   2   8  17         22.40         13.93         4.14 o
  -4   9  17         13.56         16.86         4.67 o
  -3   9  17        175.86        202.92        24.15 o
  -2   9  17          1.85          1.73         4.01 o
  -1   9  17       1758.25       1871.52        41.35 o
   0   9  17         10.48          7.54         3.39 o
  -2  10  17         21.63         38.61         9.69 o
  -6   0  18       1538.65       1490.12        51.66 o
  -4   0  18       1498.91       1460.81        68.95 o
  -2   0  18        197.40        146.58        23.50 o
   0   0  18        744.40        820.32        36.61 o
   2   0  18        464.87        462.39        25.35 o
   4   0  18         85.87        108.18        15.94 o
  -7   1  18         15.40         20.50         6.80 o
  -6   1  18          3.41          5.74         3.40 o
  -5   1  18       1523.01       1597.55        48.92 o
  -4   1  18         38.39         48.32        14.59 o
  -3   1  18       2397.38       2350.12        62.79 o
  -2   1  18         21.59         29.60         8.60 o
  -1   1  18        740.26        711.67        28.13 o
   0   1  18        332.81        319.93        18.96 o
   1   1  18        847.92        833.82        39.03 o
   2   1  18        148.70        129.28        11.70 o
   3   1  18          1.44         -2.98         5.35 o
   4   1  18          3.26          8.14         8.58 o
  -8   2  18         80.86         85.75        11.47 o
  -7   2  18        688.53        745.53        23.20 o
  -6   2  18        309.67        313.80        17.49 o
  -5   2  18         48.11         29.56         6.68 o
  -4   2  18        510.48        535.49        29.43 o
  -3   2  18        904.23        888.64        30.88 o
  -2   2  18         27.47         20.69         5.96 o
  -1   2  18         59.63         62.69         8.84 o
   0   2  18        801.83        800.28        29.03 o
   1   2  18        658.49        654.87        32.48 o
   2   2  18         66.62         77.89        11.78 o
   3   2  18        169.88        177.77        12.07 o
   4   2  18        264.77        290.58        23.82 o
  -7   3  18         57.53         66.16         7.32 o
  -6   3  18          8.17          5.51         4.52 o
  -5   3  18        465.98        432.71        25.81 o
  -4   3  18        104.90        123.82        11.32 o
  -3   3  18        349.49        334.77        18.78 o
  -2   3  18        256.30        263.33        16.94 o
  -1   3  18         22.69         26.29         6.46 o
   0   3  18        254.01        254.69        55.32 o
   1   3  18        681.12        709.85        44.37 o
   2   3  18          2.84          6.70         6.08 o
   3   3  18        184.02        194.44        15.26 o
   4   3  18          7.42          6.10         6.22 o
  -7   4  18         33.81         35.29         6.53 o
  -6   4  18        421.42        417.82        18.94 o
  -5   4  18          9.40         10.78         5.19 o
  -4   4  18       1682.78       1724.19        41.25 o
  -3   4  18        940.67        933.82        26.51 o
  -2   4  18          6.33          6.73         5.97 o
  -1   4  18        186.01        183.67        17.90 o
   0   4  18        935.93        909.79        38.51 o
   1   4  18         38.97         31.49         9.09 o
   2   4  18         65.89         59.59         9.99 o
   3   4  18        626.37        656.98        26.39 o
  -7   5  18        140.20        150.78        17.89 o
  -6   5  18        797.72        888.79        25.81 o
  -5   5  18        179.61        183.25        12.78 o
  -4   5  18        226.17        260.29        13.64 o
  -3   5  18          4.52          0.65         5.51 o
  -2   5  18        437.54        487.05        21.85 o
  -1   5  18        500.77        505.68        27.97 o
   0   5  18        219.29        232.88        19.53 o
   1   5  18        300.01        286.86        27.52 o
   2   5  18        325.11        320.28        25.94 o
   3   5  18        193.86        195.28        13.75 o
  -6   6  18         12.56         15.27         4.83 o
  -5   6  18        137.32        164.32        11.50 o
  -4   6  18        121.87        125.44        10.55 o
  -3   6  18         13.87         14.67         4.36 o
  -2   6  18         12.27         24.00         6.60 o
  -1   6  18         30.70         26.55         8.49 o
   0   6  18       1356.91       1437.27        44.17 o
   1   6  18         17.78         13.78         5.49 o
   2   6  18         25.65         29.18         7.82 o
   3   6  18          7.68         -6.01         6.01 o
  -6   7  18        106.26        101.56         9.33 o
  -5   7  18       1209.01       1299.42        27.73 o
  -4   7  18        926.13        977.76        26.08 o
  -3   7  18        407.27        415.34        21.80 o
  -2   7  18       1078.32       1128.01        25.47 o
  -1   7  18         25.93         36.16         5.89 o
   0   7  18         52.66         48.83         8.82 o
   1   7  18        109.54        120.90        11.85 o
   2   7  18        641.17        643.32        23.01 o
  -5   8  18        148.01        130.06        14.52 o
  -4   8  18         27.95         44.35         6.88 o
  -3   8  18        734.14        781.90        28.67 o
  -2   8  18         27.17         36.41        21.94 o
  -1   8  18        794.60        796.05        22.02 o
   0   8  18          0.09         -3.96         3.96 o
   1   8  18         41.39         48.42         6.47 o
  -3   9  18        110.90        109.89        12.39 o
  -2   9  18         44.55         40.60         8.13 o
  -1   9  18         38.76         45.05         8.37 o
  -7   0  19        979.27       1030.66        66.88 o
  -5   0  19       3725.55       3707.42        99.91 o
  -3   0  19          2.35         10.89        11.86 o
  -1   0  19       3335.79       3154.48        98.56 o
   1   0  19        420.37        411.68        47.87 o
   3   0  19        882.23       1001.32        44.27 o
  -7   1  19        142.74        142.96         9.55 o
  -6   1  19        668.79        691.65        20.67 o
  -5   1  19         37.98         32.42         5.84 o
  -4   1  19         86.94        117.52        13.81 o
  -3   1  19        436.40        407.92        25.32 o
  -2   1  19        477.38        436.81        26.33 o
  -1   1  19         40.25         38.74         9.43 o
   0   1  19        281.44        295.73        17.02 o
   1   1  19        134.85        146.55        11.71 o
   2   1  19        101.31        104.46         9.43 o
   3   1  19          3.63          8.76         4.58 o
  -7   2  19        316.98        331.52        17.53 o
  -6   2  19        148.37        157.93        12.63 o
  -5   2  19        585.84        564.77        29.00 o
  -4   2  19         15.66         14.30         6.95 o
  -3   2  19          1.68         10.71         5.90 o
  -2   2  19        307.46        288.20        17.07 o
  -1   2  19        677.28        673.51        25.64 o
   0   2  19         31.21         35.43         6.71 o
   1   2  19        445.86        507.89        50.38 o
   2   2  19         12.34         14.90         6.10 o
   3   2  19         73.25         83.15        13.96 o
  -7   3  19        144.56        157.31        11.96 o
  -6   3  19       1055.75       1070.51        28.42 o
  -5   3  19        268.46        265.05        15.51 o
  -4   3  19        353.97        392.87        16.33 o
  -3   3  19        566.36        569.50        22.97 o
  -2   3  19       1761.87       1766.30        40.67 o
  -1   3  19         44.45         38.24         6.38 o
   0   3  19        571.47        572.25        29.29 o
   1   3  19        238.01        248.61        18.61 o
   2   3  19        225.55        225.63        23.50 o
   3   3  19         61.54         59.45         7.54 o
  -7   4  19        289.32        348.64        22.12 o
  -6   4  19         91.41         91.78         8.49 o
  -5   4  19        111.51        111.28         9.71 o
  -4   4  19        595.75        661.71        31.65 o
  -3   4  19         70.56         61.62         6.83 o
  -2   4  19        748.92        732.37        21.97 o
  -1   4  19         50.20         57.80        15.71 o
   0   4  19        136.62        151.27        15.23 o
   1   4  19        721.62        779.73        31.62 o
   2   4  19        163.31        143.76        12.93 o
   3   4  19        246.09        251.25        19.83 o
  -6   5  19        896.97        929.09        23.58 o
  -5   5  19         32.70         25.04         4.93 o
  -4   5  19        950.56        997.62        24.01 o
  -3   5  19         34.02         41.35         5.61 o
  -2   5  19         28.48         35.84         8.10 o
  -1   5  19         32.53         30.31         7.62 o
   0   5  19        522.16        554.73        26.82 o
   1   5  19        182.15        190.98        15.29 o
   2   5  19        300.54        285.78        16.62 o
  -5   6  19        247.21        245.45        10.55 o
  -4   6  19        621.25        688.25        21.61 o
  -3   6  19         10.22         10.34         4.07 o
  -2   6  19        665.24        762.43        28.37 o
  -1   6  19        348.51        379.74        21.26 o
   0   6  19        434.56        423.69        21.86 o
   1   6  19         87.23         82.95         9.54 o
   2   6  19        376.46        404.22        17.49 o
  -5   7  19         55.52         40.23         8.05 o
  -4   7  19         57.01         48.41         7.08 o
  -3   7  19        142.41        153.53        12.11 o
  -2   7  19         24.64         18.57         5.75 o
  -1   7  19         43.62         43.02         7.06 o
   0   7  19         10.62         10.03         5.03 o
   1   7  19        382.50        359.50        16.47 o
  -3   8  19          6.77         10.72         5.24 o
  -2   8  19         46.76         47.68         8.86 o
  -1   8  19        367.42        407.78        23.68 o
  -6   0  20          6.78          5.01         2.62 o
  -4   0  20         89.74        100.29        17.13 o
  -2   0  20        321.77        328.28        30.56 o
   0   0  20          1.64         13.35         7.49 o
   2   0  20         17.61          8.08         5.36 o
  -6   1  20          3.17          2.16         2.58 o
  -5   1  20        383.64        403.49        20.73 o
  -4   1  20          3.30          5.90         6.72 o
  -3   1  20        747.07        728.39        31.81 o
  -2   1  20          1.13          8.97         5.53 o
  -1   1  20       2478.07       2435.47        56.40 o
   0   1  20        116.11        107.09         9.75 o
   1   1  20        185.59        179.74        14.33 o
   2   1  20        102.67         76.76        18.60 o
  -6   2  20        875.16        907.51        24.78 o
  -5   2  20        183.85        196.89        12.65 o
  -4   2  20        104.62         85.70         9.16 o
  -3   2  20        256.09        258.02        18.86 o
  -2   2  20        810.95        835.94        26.46 o
  -1   2  20         75.41         68.78         8.21 o
   0   2  20        116.98        116.03        12.54 o
   1   2  20         40.61         32.70         6.67 o
   2   2  20         75.34         88.06        15.13 o
  -6   3  20        614.53        663.22        21.00 o
  -5   3  20          0.22         -1.85         3.59 o
  -4   3  20         78.40         73.13        10.17 o
  -3   3  20         61.30         53.62         6.02 o
  -2   3  20          0.37          4.16         3.27 o
  -1   3  20        310.70        323.26        15.94 o
   0   3  20        218.62        217.77        16.48 o
   1   3  20        163.20        187.88        14.56 o
   2   3  20        100.40         97.09         9.54 o
  -6   4  20       1834.51       2074.90        32.86 o
  -5   4  20         27.37         33.97         6.91 o
  -4   4  20          4.48          2.19         2.89 o
  -3   4  20          6.87          1.09         4.02 o
  -2   4  20       1212.42       1287.27        38.55 o
  -1   4  20        207.11        206.79        16.16 o
   0   4  20          1.66          1.50         4.94 o
   1   4  20         13.75         14.97         5.10 o
   2   4  20        211.27        234.61        18.65 o
  -5   5  20         18.51         15.67         3.90 o
  -4   5  20        946.00       1029.67        25.26 o
  -3   5  20          5.22          2.64         5.87 o
  -2   5  20         14.20          9.79         4.19 o
  -1   5  20        186.93        188.93        16.01 o
   0   5  20        135.70        166.19        13.60 o
   1   5  20         14.61          7.96         3.63 o
  -4   6  20          0.94         -4.10         4.10 o
  -3   6  20        398.06        428.43        21.27 o
  -2   6  20        266.19        267.87        12.55 o
  -1   6  20         26.32         19.43         6.83 o
   0   6  20        147.51        149.05        12.51 o
  -3   7  20        366.97        412.85        23.22 o
  -2   7  20          2.48          5.25         4.23 o
  -1   7  20        204.13        228.42        17.56 o
  -5   0  21          0.57          2.86         3.53 o
  -3   0  21       2074.24       1973.83        66.69 o
  -1   0  21        406.41        479.71        32.18 o
  -6   1  21         13.45         21.98         7.40 o
  -5   1  21        535.04        535.66        13.74 o
  -4   1  21        315.35        332.58        18.72 o
  -3   1  21        387.27        394.34        21.22 o
  -2   1  21        199.01        202.75        15.50 o
  -1   1  21         65.64         48.93        10.81 o
   0   1  21          2.23          3.51         3.00 o
   1   1  21          0.16         -2.76         4.06 o
  -5   2  21        133.17        123.37         7.57 o
  -4   2  21        295.47        293.93        29.45 o
  -3   2  21        604.61        581.48        20.63 o
  -2   2  21          0.37          2.19         4.37 o
  -1   2  21         47.47         46.00         5.94 o
   0   2  21          4.22         -4.15         4.15 o
   1   2  21        216.48        209.57        12.77 o
  -5   3  21        189.25        200.03        10.84 o
  -4   3  21        223.49        244.68        12.75 o
  -3   3  21         12.20          2.60        10.40 o
  -2   3  21        666.96        726.47        21.03 o
  -1   3  21        369.15        369.92        19.08 o
   0   3  21         82.76         87.63         9.19 o
   1   3  21        127.75        112.46         9.23 o
  -5   4  21         17.83         14.34         4.20 o
  -4   4  21        133.20        156.11         9.42 o
  -3   4  21        195.99        212.92         9.62 o
  -2   4  21         13.68         13.40         4.75 o
  -1   4  21         10.01         11.31         6.83 o
   0   4  21        356.89        361.86        17.21 o
  -4   5  21       1096.30       1094.66        40.71 o
  -3   5  21          4.31          7.70         5.23 o
  -2   5  21        788.08        862.96        58.24 o
  -1   5  21          6.44          9.69         3.74 o
  -4   0  22        166.13        174.20        14.94 o
  -2   0  22        198.64        216.91        19.47 o
  -4   1  22         19.18         21.51         5.34 o
  -3   1  22        588.98        635.95        19.18 o
  -2   1  22         24.74         22.59         3.97 o
  -1   1  22          0.34          4.15         3.32 o
  -4   2  22        958.58       1027.03        22.84 o
  -3   2  22          8.73          6.85         3.35 o
  -2   2  22         30.43         38.04         5.54 o
  -1   2  22        222.77        227.86        19.36 o
  -3   3  22        160.79        130.35        10.14 o
  -2   3  22         12.16         24.03         7.14 o
  -1   3  22          0.15          2.04         4.30 o
                                                
